# Supplementary material for: The engaging nature of interactive gestures
Source: PLoS One. 2020 Apr 23;15(4):e0232128. doi: 10.1371/journal.pone.0232128 (PMC7179864; doi:10.1371/journal.pone.0232128)
Supplement: S1 Data — (XLSX) [file pone.0232128.s004.xlsx]

## Sheet: Foglio1
G1_RightUp_G2_LeftUP	N_Trial	Sogg	Block	Trial	StimType	Target_1Up_2Inv	RT	ACC	InterComm	HandPicture	PictureHemi_1Right_2Left	Hand_G1_1Right_2Left	Hand_G2_1Right_2Left	Hand_Right1_Left2
1	1	1	1	46	1	1	0.604957	1	1	11	2	1	2	1
1	2	1	1	29	1	2	0.440566	1	1	11	2	2	1	2
1	3	1	1	21	2	1	0.430763	1	1	11	2	1	2	1
1	4	1	1	14	2	2	0.413274	1	1	11	2	2	1	2
1	5	1	1	13	3	1	0.763151	1	1	11	2	1	2	1
1	6	1	1	36	3	2	0.487019	1	1	11	2	2	1	2
1	7	1	1	27	4	1	0.344937	1	1	12	1	1	2	1
1	8	1	1	9	4	2	0.556707	1	1	12	1	2	1	2
1	9	1	1	10	5	1	0.514588	1	1	12	1	1	2	1
1	10	1	1	5	5	2	0.449119	0	1	12	1	2	1	2
1	11	1	1	48	6	1	0.446569	1	1	12	1	1	2	1
1	12	1	1	44	6	2	0.681419	1	1	12	1	2	1	2
1	13	1	1	20	7	1	0.483674	1	1	11	2	1	2	1
1	14	1	1	24	7	2	0.513074	1	1	11	2	2	1	2
1	15	1	1	41	8	1	0.564707	1	1	11	2	1	2	1
1	16	1	1	35	8	2	0.439757	1	1	11	2	2	1	2
1	17	1	1	4	9	1	0.429612	1	1	11	2	1	2	1
1	18	1	1	22	9	2	0.386186	1	1	11	2	2	1	2
1	19	1	1	26	10	1	0.373414	1	1	12	1	1	2	1
1	20	1	1	31	10	2	0.45552	1	1	12	1	2	1	2
1	21	1	1	25	11	1	0.414718	1	1	12	1	1	2	1
1	22	1	1	37	11	2	0.492131	1	1	12	1	2	1	2
1	23	1	1	45	12	1	0.818643	1	1	12	1	1	2	1
1	24	1	1	7	12	2	0.576942	1	1	12	1	2	1	2
1	25	1	1	34	13	1	0.502017	1	2	21	2	1	2	1
1	26	1	1	47	13	2	0.526514	1	2	21	2	2	1	2
1	27	1	1	11	14	1	0.710246	1	2	21	2	1	2	1
1	28	1	1	15	14	2	0.484823	1	2	21	2	2	1	2
1	29	1	1	17	15	1	0.460094	1	2	21	2	1	2	1
1	30	1	1	42	15	2	0.532966	1	2	21	2	2	1	2
1	31	1	1	19	16	1	0.475629	1	2	22	1	1	2	1
1	32	1	1	38	16	2	0.486951	1	2	22	1	2	1	2
1	33	1	1	2	17	1	0.515293	1	2	22	1	1	2	1
1	34	1	1	39	17	2	0.487027	1	2	22	1	2	1	2
1	35	1	1	28	18	1	0.303107	1	2	22	1	1	2	1
1	36	1	1	16	18	2	0.463071	1	2	22	1	2	1	2
1	37	1	1	43	19	1	0.673165	1	2	21	2	1	2	1
1	38	1	1	23	19	2	0.434185	1	2	21	2	2	1	2
1	39	1	1	3	20	1	0.529515	1	2	21	2	1	2	1
1	40	1	1	40	20	2	0.420501	1	2	21	2	2	1	2
1	41	1	1	30	21	1	0.481396	1	2	21	2	1	2	1
1	42	1	1	8	21	2	0.466259	1	2	21	2	2	1	2
1	43	1	1	1	22	1	0.951917	1	2	22	1	1	2	1
1	44	1	1	6	22	2	0.680747	1	2	22	1	2	1	2
1	45	1	1	33	23	1	0.678531	1	2	22	1	1	2	1
1	46	1	1	12	23	2	0.584496	1	2	22	1	2	1	2
1	47	1	1	32	24	1	0.361722	1	2	22	1	1	2	1
1	48	1	1	18	24	2	0.473593	1	2	22	1	2	1	2
1	49	1	2	23	1	1	0.575041	1	1	11	2	1	2	1
1	50	1	2	22	1	2	0.361542	1	1	11	2	2	1	2
1	51	1	2	41	2	1	0.424152	1	1	11	2	1	2	1
1	52	1	2	31	2	2	0.475948	1	1	11	2	2	1	2
1	53	1	2	33	3	1	0.386039	1	1	11	2	1	2	1
1	54	1	2	35	3	2	0.426497	1	1	11	2	2	1	2
1	55	1	2	42	4	1	0.338877	1	1	12	1	1	2	1
1	56	1	2	44	4	2	0.437163	1	1	12	1	2	1	2
1	57	1	2	5	5	1	0.364745	1	1	12	1	1	2	1
1	58	1	2	27	5	2	0.534432	0	1	12	1	2	1	2
1	59	1	2	17	6	1	0.494246	1	1	12	1	1	2	1
1	60	1	2	43	6	2	0.422351	1	1	12	1	2	1	2
1	61	1	2	9	7	1	0.491405	1	1	11	2	1	2	1
1	62	1	2	16	7	2	0.509954	1	1	11	2	2	1	2
1	63	1	2	25	8	1	0.345352	1	1	11	2	1	2	1
1	64	1	2	38	8	2	0.436161	1	1	11	2	2	1	2
1	65	1	2	32	9	1	0.435181	1	1	11	2	1	2	1
1	66	1	2	24	9	2	0.397455	1	1	11	2	2	1	2
1	67	1	2	28	10	1	0.404685	1	1	12	1	1	2	1
1	68	1	2	37	10	2	0.448133	1	1	12	1	2	1	2
1	69	1	2	46	11	1	0.422948	1	1	12	1	1	2	1
1	70	1	2	45	11	2	0.517533	1	1	12	1	2	1	2
1	71	1	2	34	12	1	0.319795	1	1	12	1	1	2	1
1	72	1	2	8	12	2	0.49603	1	1	12	1	2	1	2
1	73	1	2	39	13	1	0.507677	1	2	21	2	1	2	1
1	74	1	2	47	13	2	0.423658	1	2	21	2	2	1	2
1	75	1	2	6	14	1	0.465519	1	2	21	2	1	2	1
1	76	1	2	7	14	2	0.431174	1	2	21	2	2	1	2
1	77	1	2	20	15	1	0.347928	1	2	21	2	1	2	1
1	78	1	2	21	15	2	0.409355	1	2	21	2	2	1	2
1	79	1	2	29	16	1	0.348839	1	2	22	1	1	2	1
1	80	1	2	19	16	2	0.495125	1	2	22	1	2	1	2
1	81	1	2	18	17	1	0.384471	1	2	22	1	1	2	1
1	82	1	2	13	17	2	0.441433	1	2	22	1	2	1	2
1	83	1	2	10	18	1	0.375038	1	2	22	1	1	2	1
1	84	1	2	2	18	2	0.389642	1	2	22	1	2	1	2
1	85	1	2	3	19	1	0.503773	1	2	21	2	1	2	1
1	86	1	2	15	19	2	0.483726	1	2	21	2	2	1	2
1	87	1	2	11	20	1	0.391764	1	2	21	2	1	2	1
1	88	1	2	12	20	2	0.452458	1	2	21	2	2	1	2
1	89	1	2	1	21	1	0.672736	1	2	21	2	1	2	1
1	90	1	2	14	21	2	0.410138	1	2	21	2	2	1	2
1	91	1	2	48	22	1	0.323951	1	2	22	1	1	2	1
1	92	1	2	36	22	2	0.472698	1	2	22	1	2	1	2
1	93	1	2	40	23	1	0.602625	1	2	22	1	1	2	1
1	94	1	2	30	23	2	0.480249	1	2	22	1	2	1	2
1	95	1	2	4	24	1	0.410514	1	2	22	1	1	2	1
1	96	1	2	26	24	2	0.460399	1	2	22	1	2	1	2
1	97	1	3	9	1	1	0.363334	1	1	11	2	1	2	1
1	98	1	3	16	1	2	0.423372	1	1	11	2	2	1	2
1	99	1	3	32	2	1	0.477898	1	1	11	2	1	2	1
1	100	1	3	48	2	2	0.47792	1	1	11	2	2	1	2
1	101	1	3	38	3	1	0.463065	1	1	11	2	1	2	1
1	102	1	3	44	3	2	0.457232	1	1	11	2	2	1	2
1	103	1	3	26	4	1	0.461438	1	1	12	1	1	2	1
1	104	1	3	20	4	2	0.30616	0	1	12	1	2	1	2
1	105	1	3	45	5	1	0.365337	1	1	12	1	1	2	1
1	106	1	3	23	5	2	0.463783	1	1	12	1	2	1	2
1	107	1	3	19	6	1	0.276416	1	1	12	1	1	2	1
1	108	1	3	46	6	2	0.417565	1	1	12	1	2	1	2
1	109	1	3	7	7	1	0.476366	1	1	11	2	1	2	1
1	110	1	3	18	7	2	0.450189	1	1	11	2	2	1	2
1	111	1	3	14	8	1	0.488405	1	1	11	2	1	2	1
1	112	1	3	13	8	2	0.44333	1	1	11	2	2	1	2
1	113	1	3	8	9	1	0.316724	0	1	11	2	1	2	1
1	114	1	3	39	9	2	0.471056	1	1	11	2	2	1	2
1	115	1	3	47	10	1	0.353965	1	1	12	1	1	2	1
1	116	1	3	22	10	2	0.405144	1	1	12	1	2	1	2
1	117	1	3	37	11	1	0.404069	1	1	12	1	1	2	1
1	118	1	3	10	11	2	0.41753	1	1	12	1	2	1	2
1	119	1	3	41	12	1	0.362774	1	1	12	1	1	2	1
1	120	1	3	31	12	2	0.525638	1	1	12	1	2	1	2
1	121	1	3	40	13	1	0.436739	1	2	21	2	1	2	1
1	122	1	3	6	13	2	0.521559	1	2	21	2	2	1	2
1	123	1	3	42	14	1	0.616435	1	2	21	2	1	2	1
1	124	1	3	34	14	2	0.469079	1	2	21	2	2	1	2
1	125	1	3	1	15	1	0.498054	1	2	21	2	1	2	1
1	126	1	3	11	15	2	0.403901	1	2	21	2	2	1	2
1	127	1	3	43	16	1	0.423724	1	2	22	1	1	2	1
1	128	1	3	28	16	2	0.512016	1	2	22	1	2	1	2
1	129	1	3	33	17	1	0.338105	1	2	22	1	1	2	1
1	130	1	3	30	17	2	0.429014	1	2	22	1	2	1	2
1	131	1	3	24	18	1	0.345168	1	2	22	1	1	2	1
1	132	1	3	35	18	2	0.425872	1	2	22	1	2	1	2
1	133	1	3	21	19	1	0.43756	1	2	21	2	1	2	1
1	134	1	3	12	19	2	0.470531	1	2	21	2	2	1	2
1	135	1	3	5	20	1	0.639502	1	2	21	2	1	2	1
1	136	1	3	36	20	2	0.521291	1	2	21	2	2	1	2
1	137	1	3	27	21	1	0.493058	1	2	21	2	1	2	1
1	138	1	3	4	21	2	0.551226	1	2	21	2	2	1	2
1	139	1	3	29	22	1	0.481554	1	2	22	1	1	2	1
1	140	1	3	25	22	2	0.40535	1	2	22	1	2	1	2
1	141	1	3	17	23	1	0.312795	1	2	22	1	1	2	1
1	142	1	3	3	23	2	0.499839	1	2	22	1	2	1	2
1	143	1	3	15	24	1	0.349184	1	2	22	1	1	2	1
1	144	1	3	2	24	2	0.408952	1	2	22	1	2	1	2
1	145	1	4	45	1	1	0.491056	1	1	11	2	1	2	1
1	146	1	4	26	1	2	0.478383	1	1	11	2	2	1	2
1	147	1	4	13	2	1	0.372268	1	1	11	2	1	2	1
1	148	1	4	30	2	2	0.461828	1	1	11	2	2	1	2
1	149	1	4	28	3	1	0.476662	1	1	11	2	1	2	1
1	150	1	4	18	3	2	0.417706	1	1	11	2	2	1	2
1	151	1	4	20	4	1	0.311347	1	1	12	1	1	2	1
1	152	1	4	24	4	2	0.541948	1	1	12	1	2	1	2
1	153	1	4	29	5	1	0.505385	1	1	12	1	1	2	1
1	154	1	4	42	5	2	0.409145	1	1	12	1	2	1	2
1	155	1	4	46	6	1	0.561018	1	1	12	1	1	2	1
1	156	1	4	27	6	2	0.446548	1	1	12	1	2	1	2
1	157	1	4	1	7	1	0.504811	1	1	11	2	1	2	1
1	158	1	4	34	7	2	0.451687	1	1	11	2	2	1	2
1	159	1	4	17	8	1	0.367466	1	1	11	2	1	2	1
1	160	1	4	12	8	2	0.672716	1	1	11	2	2	1	2
1	161	1	4	11	9	1	0.488478	1	1	11	2	1	2	1
1	162	1	4	3	9	2	0.401303	1	1	11	2	2	1	2
1	163	1	4	19	10	1	0.33917	1	1	12	1	1	2	1
1	164	1	4	47	10	2	0.470628	1	1	12	1	2	1	2
1	165	1	4	41	11	1	0.386388	1	1	12	1	1	2	1
1	166	1	4	5	11	2	0.445392	1	1	12	1	2	1	2
1	167	1	4	2	12	1	0.347548	1	1	12	1	1	2	1
1	168	1	4	37	12	2	0.433688	1	1	12	1	2	1	2
1	169	1	4	38	13	1	0.492958	1	2	21	2	1	2	1
1	170	1	4	7	13	2	0.571728	1	2	21	2	2	1	2
1	171	1	4	25	14	1	0.548253	1	2	21	2	1	2	1
1	172	1	4	32	14	2	0.511438	1	2	21	2	2	1	2
1	173	1	4	14	15	1	0.329792	1	2	21	2	1	2	1
1	174	1	4	44	15	2	0.428649	1	2	21	2	2	1	2
1	175	1	4	33	16	1	0.595624	1	2	22	1	1	2	1
1	176	1	4	39	16	2	0.397815	1	2	22	1	2	1	2
1	177	1	4	21	17	1	0.312443	1	2	22	1	1	2	1
1	178	1	4	9	17	2	0.38948	1	2	22	1	2	1	2
1	179	1	4	43	18	1	0.35602	1	2	22	1	1	2	1
1	180	1	4	4	18	2	0.516595	1	2	22	1	2	1	2
1	181	1	4	15	19	1	0.399063	1	2	21	2	1	2	1
1	182	1	4	10	19	2	0.556247	1	2	21	2	2	1	2
1	183	1	4	6	20	1	0.472307	1	2	21	2	1	2	1
1	184	1	4	36	20	2	0.399379	1	2	21	2	2	1	2
1	185	1	4	16	21	1	0.316786	1	2	21	2	1	2	1
1	186	1	4	35	21	2	0.45645	1	2	21	2	2	1	2
1	187	1	4	48	22	1	0.359967	1	2	22	1	1	2	1
1	188	1	4	23	22	2	0.525197	1	2	22	1	2	1	2
1	189	1	4	22	23	1	0.34032	1	2	22	1	1	2	1
1	190	1	4	8	23	2	0.512109	1	2	22	1	2	1	2
1	191	1	4	40	24	1	0.477951	1	2	22	1	1	2	1
1	192	1	4	31	24	2	0.435224	1	2	22	1	2	1	2
1	193	1	5	9	1	1	0.396834	1	1	11	2	1	2	1
1	194	1	5	12	1	2	0.394099	1	1	11	2	2	1	2
1	195	1	5	28	2	1	0.335424	0	1	11	2	1	2	1
1	196	1	5	20	2	2	0.483667	1	1	11	2	2	1	2
1	197	1	5	19	3	1	0.437345	1	1	11	2	1	2	1
1	198	1	5	27	3	2	0.447174	1	1	11	2	2	1	2
1	199	1	5	42	4	1	0.343772	1	1	12	1	1	2	1
1	200	1	5	36	4	2	0.494318	1	1	12	1	2	1	2
1	201	1	5	47	5	1	0.485855	1	1	12	1	1	2	1
1	202	1	5	26	5	2	0.475378	1	1	12	1	2	1	2
1	203	1	5	18	6	1	0.382347	1	1	12	1	1	2	1
1	204	1	5	46	6	2	0.410741	1	1	12	1	2	1	2
1	205	1	5	32	7	1	1.01067	1	1	11	2	1	2	1
1	206	1	5	22	7	2	0.642612	1	1	11	2	2	1	2
1	207	1	5	33	8	1	0.391507	1	1	11	2	1	2	1
1	208	1	5	25	8	2	0.485722	1	1	11	2	2	1	2
1	209	1	5	39	9	1	0.349265	1	1	11	2	1	2	1
1	210	1	5	43	9	2	0.425961	1	1	11	2	2	1	2
1	211	1	5	16	10	1	0.461438	1	1	12	1	1	2	1
1	212	1	5	8	10	2	0.616881	1	1	12	1	2	1	2
1	213	1	5	11	11	1	0.362684	1	1	12	1	1	2	1
1	214	1	5	13	11	2	0.407674	1	1	12	1	2	1	2
1	215	1	5	29	12	1	0.407583	1	1	12	1	1	2	1
1	216	1	5	40	12	2	0.426716	1	1	12	1	2	1	2
1	217	1	5	6	13	1	0.357724	1	2	21	2	1	2	1
1	218	1	5	10	13	2	0.432373	1	2	21	2	2	1	2
1	219	1	5	5	14	1	0.418892	1	2	21	2	1	2	1
1	220	1	5	2	14	2	0.418957	1	2	21	2	2	1	2
1	221	1	5	3	15	1	0.39122	1	2	21	2	1	2	1
1	222	1	5	45	15	2	0.421824	1	2	21	2	2	1	2
1	223	1	5	23	16	1	0.553358	1	2	22	1	1	2	1
1	224	1	5	17	16	2	0.398252	1	2	22	1	2	1	2
1	225	1	5	4	17	1	0.490028	1	2	22	1	1	2	1
1	226	1	5	21	17	2	0.579116	1	2	22	1	2	1	2
1	227	1	5	37	18	1	0.318261	1	2	22	1	1	2	1
1	228	1	5	34	18	2	0.472355	1	2	22	1	2	1	2
1	229	1	5	30	19	1	0.487685	1	2	21	2	1	2	1
1	230	1	5	7	19	2	0.408491	1	2	21	2	2	1	2
1	231	1	5	1	20	1	0.893688	1	2	21	2	1	2	1
1	232	1	5	35	20	2	0.498717	1	2	21	2	2	1	2
1	233	1	5	38	21	1	0.419758	1	2	21	2	1	2	1
1	234	1	5	14	21	2	0.427812	1	2	21	2	2	1	2
1	235	1	5	48	22	1	0.299445	1	2	22	1	1	2	1
1	236	1	5	15	22	2	0.446485	1	2	22	1	2	1	2
1	237	1	5	31	23	1	0.370624	1	2	22	1	1	2	1
1	238	1	5	44	23	2	0.448767	1	2	22	1	2	1	2
1	239	1	5	41	24	1	0.358848	1	2	22	1	1	2	1
1	240	1	5	24	24	2	0.46703	1	2	22	1	2	1	2
1	241	1	6	40	1	1	0.372803	1	1	11	2	1	2	1
1	242	1	6	5	1	2	0.416325	1	1	11	2	2	1	2
1	243	1	6	44	2	1	0.414376	1	1	11	2	1	2	1
1	244	1	6	24	2	2	0.498835	1	1	11	2	2	1	2
1	245	1	6	34	3	1	0.452541	1	1	11	2	1	2	1
1	246	1	6	48	3	2	0.402138	1	1	11	2	2	1	2
1	247	1	6	37	4	1	0.486971	1	1	12	1	1	2	1
1	248	1	6	33	4	2	0.433097	1	1	12	1	2	1	2
1	249	1	6	14	5	1	0.376009	1	1	12	1	1	2	1
1	250	1	6	12	5	2	0.384765	1	1	12	1	2	1	2
1	251	1	6	41	6	1	0.366359	1	1	12	1	1	2	1
1	252	1	6	32	6	2	0.57608	1	1	12	1	2	1	2
1	253	1	6	11	7	1	0.35811	1	1	11	2	1	2	1
1	254	1	6	26	7	2	0.487905	1	1	11	2	2	1	2
1	255	1	6	10	8	1	0.475231	1	1	11	2	1	2	1
1	256	1	6	22	8	2	0.451802	1	1	11	2	2	1	2
1	257	1	6	36	9	1	0.415488	1	1	11	2	1	2	1
1	258	1	6	30	9	2	0.489191	1	1	11	2	2	1	2
1	259	1	6	19	10	1	0.355488	1	1	12	1	1	2	1
1	260	1	6	27	10	2	0.371463	1	1	12	1	2	1	2
1	261	1	6	38	11	1	0.348528	1	1	12	1	1	2	1
1	262	1	6	42	11	2	0.421171	1	1	12	1	2	1	2
1	263	1	6	13	12	1	0.424941	1	1	12	1	1	2	1
1	264	1	6	2	12	2	0.435082	1	1	12	1	2	1	2
1	265	1	6	18	13	1	0.459146	1	2	21	2	1	2	1
1	266	1	6	1	13	2	0.544251	1	2	21	2	2	1	2
1	267	1	6	28	14	1	0.476144	0	2	21	2	1	2	1
1	268	1	6	39	14	2	0.489616	1	2	21	2	2	1	2
1	269	1	6	43	15	1	0.452689	1	2	21	2	1	2	1
1	270	1	6	6	15	2	0.422678	1	2	21	2	2	1	2
1	271	1	6	21	16	1	0.458492	1	2	22	1	1	2	1
1	272	1	6	23	16	2	0.445325	1	2	22	1	2	1	2
1	273	1	6	46	17	1	0.368433	1	2	22	1	1	2	1
1	274	1	6	25	17	2	0.433247	1	2	22	1	2	1	2
1	275	1	6	35	18	1	0.444796	1	2	22	1	1	2	1
1	276	1	6	15	18	2	0.464157	1	2	22	1	2	1	2
1	277	1	6	4	19	1	0.604866	1	2	21	2	1	2	1
1	278	1	6	8	19	2	0.36682	1	2	21	2	2	1	2
1	279	1	6	47	20	1	0.482697	1	2	21	2	1	2	1
1	280	1	6	3	20	2	0.544647	1	2	21	2	2	1	2
1	281	1	6	31	21	1	0.479249	1	2	21	2	1	2	1
1	282	1	6	20	21	2	0.446042	1	2	21	2	2	1	2
1	283	1	6	9	22	1	0.349812	1	2	22	1	1	2	1
1	284	1	6	45	22	2	0.460343	1	2	22	1	2	1	2
1	285	1	6	16	23	1	0.372778	1	2	22	1	1	2	1
1	286	1	6	29	23	2	0.550296	1	2	22	1	2	1	2
1	287	1	6	17	24	1	0.330945	1	2	22	1	1	2	1
1	288	1	6	7	24	2	0.404605	1	2	22	1	2	1	2
1	1	2	1	10	1	1	0.543527	1	1	11	2	1	2	1
1	2	2	1	35	1	2	0.370573	1	1	11	2	2	1	2
1	3	2	1	37	2	1	0.438825	1	1	11	2	1	2	1
1	4	2	1	30	2	2	0.36812	1	1	11	2	2	1	2
1	5	2	1	31	3	1	0.474325	1	1	11	2	1	2	1
1	6	2	1	34	3	2	0.45489	1	1	11	2	2	1	2
1	7	2	1	24	4	1	0.357685	1	1	12	1	1	2	1
1	8	2	1	7	4	2	0.640268	1	1	12	1	2	1	2
1	9	2	1	2	5	1	0.688692	1	1	12	1	1	2	1
1	10	2	1	13	5	2	0.404635	1	1	12	1	2	1	2
1	11	2	1	4	6	1	0.495001	1	1	12	1	1	2	1
1	12	2	1	12	6	2	0.425178	1	1	12	1	2	1	2
1	13	2	1	45	7	1	0.503391	1	1	11	2	1	2	1
1	14	2	1	9	7	2	0.374019	1	1	11	2	2	1	2
1	15	2	1	5	8	1	0.592486	1	1	11	2	1	2	1
1	16	2	1	20	8	2	0.684708	1	1	11	2	2	1	2
1	17	2	1	47	9	1	0.457118	1	1	11	2	1	2	1
1	18	2	1	14	9	2	0.402378	1	1	11	2	2	1	2
1	19	2	1	16	10	1	0.559342	1	1	12	1	1	2	1
1	20	2	1	44	10	2	0.47592	1	1	12	1	2	1	2
1	21	2	1	48	11	1	0.410198	1	1	12	1	1	2	1
1	22	2	1	40	11	2	0.435874	1	1	12	1	2	1	2
1	23	2	1	17	12	1	0.380225	1	1	12	1	1	2	1
1	24	2	1	28	12	2	0.543547	1	1	12	1	2	1	2
1	25	2	1	6	13	1	0.555362	1	2	21	2	1	2	1
1	26	2	1	26	13	2	0.33056	1	2	21	2	2	1	2
1	28	2	1	39	14	2	0.412427	1	2	21	2	2	1	2
1	29	2	1	41	15	1	0.575285	1	2	21	2	1	2	1
1	30	2	1	46	15	2	0.458295	1	2	21	2	2	1	2
1	31	2	1	23	16	1	0.429374	1	2	22	1	1	2	1
1	32	2	1	43	16	2	0.50727	1	2	22	1	2	1	2
1	33	2	1	3	17	1	0.570372	1	2	22	1	1	2	1
1	34	2	1	8	17	2	0.690745	1	2	22	1	2	1	2
1	35	2	1	21	18	1	0.50573	1	2	22	1	1	2	1
1	36	2	1	29	18	2	0.399179	1	2	22	1	2	1	2
1	37	2	1	22	19	1	0.693718	1	2	21	2	1	2	1
1	38	2	1	38	19	2	0.468256	1	2	21	2	2	1	2
1	39	2	1	19	20	1	0.296545	0	2	21	2	1	2	1
1	40	2	1	25	20	2	0.459012	1	2	21	2	2	1	2
1	41	2	1	36	21	1	0.503763	1	2	21	2	1	2	1
1	42	2	1	42	21	2	0.493519	1	2	21	2	2	1	2
1	43	2	1	18	22	1	0.379812	1	2	22	1	1	2	1
1	44	2	1	27	22	2	0.568037	1	2	22	1	2	1	2
1	45	2	1	11	23	1	0.373672	1	2	22	1	1	2	1
1	46	2	1	15	23	2	0.404453	0	2	22	1	2	1	2
1	47	2	1	33	24	1	0.643834	1	2	22	1	1	2	1
1	48	2	1	32	24	2	0.428968	1	2	22	1	2	1	2
1	49	2	2	43	1	1	0.346892	1	1	11	2	1	2	1
1	50	2	2	28	1	2	0.793923	1	1	11	2	2	1	2
1	51	2	2	45	2	1	0.417244	1	1	11	2	1	2	1
1	52	2	2	46	2	2	0.438595	1	1	11	2	2	1	2
1	53	2	2	38	3	1	0.374487	1	1	11	2	1	2	1
1	54	2	2	10	3	2	0.415291	1	1	11	2	2	1	2
1	55	2	2	22	4	1	0.35553	1	1	12	1	1	2	1
1	56	2	2	9	4	2	0.481922	1	1	12	1	2	1	2
1	57	2	2	39	5	1	0.355548	1	1	12	1	1	2	1
1	58	2	2	3	5	2	0.456809	1	1	12	1	2	1	2
1	59	2	2	17	6	1	0.295939	1	1	12	1	1	2	1
1	60	2	2	15	6	2	0.718518	1	1	12	1	2	1	2
1	61	2	2	1	7	1	0.599666	1	1	11	2	1	2	1
1	62	2	2	36	7	2	0.50698	1	1	11	2	2	1	2
1	63	2	2	24	8	1	0.387384	0	1	11	2	1	2	1
1	64	2	2	23	8	2	0.47966	1	1	11	2	2	1	2
1	65	2	2	34	9	1	0.361816	1	1	11	2	1	2	1
1	66	2	2	16	9	2	0.455222	1	1	11	2	2	1	2
1	67	2	2	18	10	1	0.258321	1	1	12	1	1	2	1
1	68	2	2	4	10	2	0.463721	1	1	12	1	2	1	2
1	69	2	2	11	11	1	0.498214	1	1	12	1	1	2	1
1	70	2	2	26	11	2	0.565547	1	1	12	1	2	1	2
1	71	2	2	19	12	1	0.320285	1	1	12	1	1	2	1
1	72	2	2	5	12	2	0.427766	1	1	12	1	2	1	2
1	73	2	2	12	13	1	0.406546	1	2	21	2	1	2	1
1	74	2	2	40	13	2	0.481498	1	2	21	2	2	1	2
1	75	2	2	27	14	1	0.552514	1	2	21	2	1	2	1
1	76	2	2	47	14	2	0.408861	1	2	21	2	2	1	2
1	77	2	2	20	15	1	0.473143	1	2	21	2	1	2	1
1	78	2	2	48	15	2	0.38717	1	2	21	2	2	1	2
1	79	2	2	29	16	1	0.33511	1	2	22	1	1	2	1
1	80	2	2	25	16	2	0.592716	1	2	22	1	2	1	2
1	81	2	2	31	17	1	0.330488	1	2	22	1	1	2	1
1	82	2	2	14	17	2	0.548872	1	2	22	1	2	1	2
1	83	2	2	33	18	1	0.404245	1	2	22	1	1	2	1
1	84	2	2	2	18	2	0.479299	1	2	22	1	2	1	2
1	85	2	2	7	19	1	0.49484	1	2	21	2	1	2	1
1	86	2	2	41	19	2	0.388611	1	2	21	2	2	1	2
1	87	2	2	32	20	1	0.468088	1	2	21	2	1	2	1
1	88	2	2	44	20	2	0.39158	1	2	21	2	2	1	2
1	89	2	2	21	21	1	0.356674	1	2	21	2	1	2	1
1	90	2	2	35	21	2	0.5162	1	2	21	2	2	1	2
1	91	2	2	13	22	1	0.383891	1	2	22	1	1	2	1
1	92	2	2	6	22	2	0.432555	1	2	22	1	2	1	2
1	93	2	2	30	23	1	0.441064	1	2	22	1	1	2	1
1	94	2	2	37	23	2	0.516282	1	2	22	1	2	1	2
1	95	2	2	8	24	1	0.37231	1	2	22	1	1	2	1
1	96	2	2	42	24	2	0.480076	1	2	22	1	2	1	2
1	97	2	3	25	1	1	0.396563	1	1	11	2	1	2	1
1	98	2	3	22	1	2	0.60508	1	1	11	2	2	1	2
1	99	2	3	35	2	1	0.381461	1	1	11	2	1	2	1
1	100	2	3	29	2	2	0.551754	1	1	11	2	2	1	2
1	101	2	3	26	3	1	0.395179	1	1	11	2	1	2	1
1	102	2	3	5	3	2	0.438803	1	1	11	2	2	1	2
1	103	2	3	14	4	1	0.383631	1	1	12	1	1	2	1
1	104	2	3	43	4	2	0.578936	1	1	12	1	2	1	2
1	105	2	3	16	5	1	0.29022	1	1	12	1	1	2	1
1	106	2	3	28	5	2	0.796848	1	1	12	1	2	1	2
1	107	2	3	41	6	1	0.366676	1	1	12	1	1	2	1
1	108	2	3	30	6	2	0.586043	1	1	12	1	2	1	2
1	109	2	3	42	7	1	0.489445	1	1	11	2	1	2	1
1	110	2	3	39	7	2	0.472261	1	1	11	2	2	1	2
1	111	2	3	10	8	1	0.770341	1	1	11	2	1	2	1
1	112	2	3	20	8	2	0.416078	1	1	11	2	2	1	2
1	113	2	3	17	9	1	0.490823	1	1	11	2	1	2	1
1	114	2	3	31	9	2	0.484299	1	1	11	2	2	1	2
1	115	2	3	45	10	1	0.330694	1	1	12	1	1	2	1
1	116	2	3	34	10	2	0.530174	1	1	12	1	2	1	2
1	117	2	3	33	11	1	0.42107	1	1	12	1	1	2	1
1	118	2	3	48	11	2	0.560627	1	1	12	1	2	1	2
1	119	2	3	37	12	1	0.312508	1	1	12	1	1	2	1
1	120	2	3	9	12	2	0.550814	1	1	12	1	2	1	2
1	121	2	3	44	13	1	0.42911	1	2	21	2	1	2	1
1	122	2	3	27	13	2	0.504601	1	2	21	2	2	1	2
1	123	2	3	21	14	1	0.473589	1	2	21	2	1	2	1
1	124	2	3	3	14	2	0.386253	1	2	21	2	2	1	2
1	125	2	3	32	15	1	0.475867	1	2	21	2	1	2	1
1	126	2	3	2	15	2	0.470711	1	2	21	2	2	1	2
1	127	2	3	1	16	1	0.422004	1	2	22	1	1	2	1
1	128	2	3	46	16	2	0.477464	1	2	22	1	2	1	2
1	129	2	3	40	17	1	0.418989	1	2	22	1	1	2	1
1	130	2	3	7	17	2	0.636471	1	2	22	1	2	1	2
1	131	2	3	38	18	1	0.384894	1	2	22	1	1	2	1
1	132	2	3	47	18	2	0.297769	0	2	22	1	2	1	2
1	133	2	3	19	19	1	0.64456	1	2	21	2	1	2	1
1	134	2	3	8	19	2	0.539152	1	2	21	2	2	1	2
1	135	2	3	18	20	1	0.400497	0	2	21	2	1	2	1
1	136	2	3	12	20	2	0.393305	1	2	21	2	2	1	2
1	137	2	3	6	21	1	0.611557	1	2	21	2	1	2	1
1	138	2	3	4	21	2	0.433946	1	2	21	2	2	1	2
1	139	2	3	13	22	1	0.344978	1	2	22	1	1	2	1
1	140	2	3	15	22	2	0.485933	1	2	22	1	2	1	2
1	141	2	3	11	23	1	0.412476	1	2	22	1	1	2	1
1	142	2	3	36	23	2	0.504383	1	2	22	1	2	1	2
1	143	2	3	23	24	1	0.470542	1	2	22	1	1	2	1
1	144	2	3	24	24	2	0.570066	1	2	22	1	2	1	2
1	145	2	4	45	1	1	0.542177	1	1	11	2	1	2	1
1	146	2	4	16	1	2	0.534933	1	1	11	2	2	1	2
1	147	2	4	36	2	1	0.542577	1	1	11	2	1	2	1
1	148	2	4	41	2	2	0.565086	1	1	11	2	2	1	2
1	149	2	4	15	3	1	0.49074	1	1	11	2	1	2	1
1	150	2	4	19	3	2	0.506143	1	1	11	2	2	1	2
1	151	2	4	34	4	1	0.34514	1	1	12	1	1	2	1
1	152	2	4	38	4	2	0.739109	1	1	12	1	2	1	2
1	153	2	4	18	5	1	0.348112	1	1	12	1	1	2	1
1	154	2	4	48	5	2	0.51012	1	1	12	1	2	1	2
1	155	2	4	3	6	1	0.472504	1	1	12	1	1	2	1
1	156	2	4	8	6	2	0.497458	1	1	12	1	2	1	2
1	157	2	4	31	7	1	0.53896	1	1	11	2	1	2	1
1	158	2	4	24	7	2	0.433224	1	1	11	2	2	1	2
1	159	2	4	10	8	1	0.571797	1	1	11	2	1	2	1
1	160	2	4	43	8	2	0.52914	1	1	11	2	2	1	2
1	161	2	4	25	9	1	0.474629	1	1	11	2	1	2	1
1	162	2	4	21	9	2	0.494571	1	1	11	2	2	1	2
1	163	2	4	37	10	1	0.422803	1	1	12	1	1	2	1
1	164	2	4	46	10	2	0.527858	1	1	12	1	2	1	2
1	165	2	4	42	11	1	0.335028	1	1	12	1	1	2	1
1	166	2	4	47	11	2	0.521252	1	1	12	1	2	1	2
1	167	2	4	7	12	1	0.352479	1	1	12	1	1	2	1
1	168	2	4	9	12	2	0.529535	1	1	12	1	2	1	2
1	169	2	4	40	13	1	0.529348	1	2	21	2	1	2	1
1	170	2	4	23	13	2	0.509567	1	2	21	2	2	1	2
1	171	2	4	39	14	1	0.417852	1	2	21	2	1	2	1
1	172	2	4	28	14	2	0.540676	1	2	21	2	2	1	2
1	173	2	4	4	15	1	0.536007	1	2	21	2	1	2	1
1	174	2	4	6	15	2	0.511701	1	2	21	2	2	1	2
1	175	2	4	17	16	1	0.406506	1	2	22	1	1	2	1
1	176	2	4	44	16	2	0.572895	1	2	22	1	2	1	2
1	177	2	4	30	17	1	0.508384	1	2	22	1	1	2	1
1	178	2	4	2	17	2	0.410314	1	2	22	1	2	1	2
1	179	2	4	13	18	1	0.469974	1	2	22	1	1	2	1
1	180	2	4	5	18	2	0.606979	1	2	22	1	2	1	2
1	181	2	4	35	19	1	0.412593	0	2	21	2	1	2	1
1	182	2	4	11	19	2	0.439982	1	2	21	2	2	1	2
1	183	2	4	26	20	1	0.5523	1	2	21	2	1	2	1
1	184	2	4	33	20	2	0.602044	1	2	21	2	2	1	2
1	185	2	4	14	21	1	0.595217	1	2	21	2	1	2	1
1	186	2	4	32	21	2	0.665186	1	2	21	2	2	1	2
1	187	2	4	1	22	1	0.378119	1	2	22	1	1	2	1
1	188	2	4	22	22	2	0.51068	1	2	22	1	2	1	2
1	189	2	4	27	23	1	0.387636	1	2	22	1	1	2	1
1	190	2	4	20	23	2	0.529623	1	2	22	1	2	1	2
1	191	2	4	29	24	1	0.331392	1	2	22	1	1	2	1
1	192	2	4	12	24	2	0.620152	1	2	22	1	2	1	2
1	193	2	5	19	1	1	0.539809	1	1	11	2	1	2	1
1	194	2	5	14	1	2	0.448983	1	1	11	2	2	1	2
1	195	2	5	11	2	1	0.803668	1	1	11	2	1	2	1
1	196	2	5	21	2	2	0.572888	1	1	11	2	2	1	2
1	197	2	5	25	3	1	0.390177	1	1	11	2	1	2	1
1	198	2	5	6	3	2	0.460164	1	1	11	2	2	1	2
1	199	2	5	9	4	1	0.397222	1	1	12	1	1	2	1
1	200	2	5	48	4	2	0.584473	1	1	12	1	2	1	2
1	201	2	5	45	5	1	0.423788	1	1	12	1	1	2	1
1	202	2	5	27	5	2	0.553323	1	1	12	1	2	1	2
1	203	2	5	22	6	1	0.610495	1	1	12	1	1	2	1
1	204	2	5	32	6	2	0.504907	1	1	12	1	2	1	2
1	205	2	5	24	7	1	0.460659	1	1	11	2	1	2	1
1	206	2	5	16	7	2	0.493934	1	1	11	2	2	1	2
1	207	2	5	2	8	1	1.02863	1	1	11	2	1	2	1
1	208	2	5	31	8	2	0.388677	1	1	11	2	2	1	2
1	209	2	5	23	9	1	0.552487	1	1	11	2	1	2	1
1	210	2	5	8	9	2	0.426412	1	1	11	2	2	1	2
1	211	2	5	46	10	1	0.711959	1	1	12	1	1	2	1
1	212	2	5	29	10	2	0.668932	1	1	12	1	2	1	2
1	213	2	5	37	11	1	0.360621	1	1	12	1	1	2	1
1	214	2	5	41	11	2	0.46778	1	1	12	1	2	1	2
1	215	2	5	30	12	1	0.36851	1	1	12	1	1	2	1
1	216	2	5	39	12	2	0.448776	1	1	12	1	2	1	2
1	217	2	5	20	13	1	0.458708	1	2	21	2	1	2	1
1	218	2	5	4	13	2	0.607882	1	2	21	2	2	1	2
1	219	2	5	36	14	1	0.448836	1	2	21	2	1	2	1
1	220	2	5	7	14	2	0.683855	1	2	21	2	2	1	2
1	221	2	5	44	15	1	0.372354	1	2	21	2	1	2	1
1	222	2	5	43	15	2	0.456881	1	2	21	2	2	1	2
1	223	2	5	15	16	1	0.352511	1	2	22	1	1	2	1
1	224	2	5	35	16	2	0.502922	1	2	22	1	2	1	2
1	225	2	5	12	17	1	0.417338	1	2	22	1	1	2	1
1	226	2	5	13	17	2	0.519945	1	2	22	1	2	1	2
1	227	2	5	5	18	1	0.653845	1	2	22	1	1	2	1
1	228	2	5	42	18	2	0.258718	0	2	22	1	2	1	2
1	229	2	5	34	19	1	0.535264	1	2	21	2	1	2	1
1	230	2	5	1	19	2	0.488551	1	2	21	2	2	1	2
1	231	2	5	26	20	1	0.459938	1	2	21	2	1	2	1
1	232	2	5	17	20	2	0.510669	1	2	21	2	2	1	2
1	233	2	5	38	21	1	0.395237	1	2	21	2	1	2	1
1	234	2	5	28	21	2	0.440713	1	2	21	2	2	1	2
1	235	2	5	18	22	1	0.343612	1	2	22	1	1	2	1
1	236	2	5	47	22	2	0.553739	1	2	22	1	2	1	2
1	237	2	5	33	23	1	0.36229	1	2	22	1	1	2	1
1	238	2	5	10	23	2	0.48104	1	2	22	1	2	1	2
1	239	2	5	40	24	1	0.323561	1	2	22	1	1	2	1
1	240	2	5	3	24	2	0.683435	1	2	22	1	2	1	2
1	241	2	6	23	1	1	0.537922	1	1	11	2	1	2	1
1	242	2	6	5	1	2	0.324837	0	1	11	2	2	1	2
1	243	2	6	40	2	1	0.490476	1	1	11	2	1	2	1
1	244	2	6	16	2	2	0.448746	1	1	11	2	2	1	2
1	245	2	6	4	3	1	0.345254	1	1	11	2	1	2	1
1	246	2	6	28	3	2	0.437495	1	1	11	2	2	1	2
1	247	2	6	7	4	1	0.446514	1	1	12	1	1	2	1
1	248	2	6	11	4	2	0.549824	1	1	12	1	2	1	2
1	249	2	6	35	5	1	0.371699	1	1	12	1	1	2	1
1	250	2	6	26	5	2	0.379839	0	1	12	1	2	1	2
1	251	2	6	13	6	1	0.36079	1	1	12	1	1	2	1
1	252	2	6	46	6	2	0.58281	1	1	12	1	2	1	2
1	253	2	6	9	7	1	0.382038	1	1	11	2	1	2	1
1	254	2	6	42	7	2	0.607362	1	1	11	2	2	1	2
1	255	2	6	27	8	1	0.486029	1	1	11	2	1	2	1
1	256	2	6	32	8	2	0.559634	1	1	11	2	2	1	2
1	257	2	6	3	9	1	0.444369	1	1	11	2	1	2	1
1	258	2	6	22	9	2	0.413944	1	1	11	2	2	1	2
1	259	2	6	29	10	1	0.537018	1	1	12	1	1	2	1
1	260	2	6	41	10	2	0.580046	1	1	12	1	2	1	2
1	261	2	6	34	11	1	0.453503	1	1	12	1	1	2	1
1	262	2	6	43	11	2	0.280417	0	1	12	1	2	1	2
1	263	2	6	39	12	1	0.351044	1	1	12	1	1	2	1
1	264	2	6	19	12	2	0.482751	1	1	12	1	2	1	2
1	265	2	6	8	13	1	0.443837	1	2	21	2	1	2	1
1	266	2	6	6	13	2	0.486166	1	2	21	2	2	1	2
1	267	2	6	31	14	1	0.573095	1	2	21	2	1	2	1
1	268	2	6	47	14	2	0.590396	1	2	21	2	2	1	2
1	269	2	6	30	15	1	0.552535	1	2	21	2	1	2	1
1	270	2	6	18	15	2	0.482515	1	2	21	2	2	1	2
1	271	2	6	33	16	1	0.404402	1	2	22	1	1	2	1
1	272	2	6	20	16	2	0.475403	1	2	22	1	2	1	2
1	273	2	6	45	17	1	0.398021	1	2	22	1	1	2	1
1	274	2	6	21	17	2	0.461969	1	2	22	1	2	1	2
1	275	2	6	25	18	1	0.329062	1	2	22	1	1	2	1
1	276	2	6	38	18	2	0.520076	1	2	22	1	2	1	2
1	277	2	6	44	19	1	0.578396	1	2	21	2	1	2	1
1	278	2	6	12	19	2	0.408157	1	2	21	2	2	1	2
1	279	2	6	14	20	1	0.512957	1	2	21	2	1	2	1
1	280	2	6	24	20	2	0.424186	1	2	21	2	2	1	2
1	281	2	6	1	21	1	0.596622	1	2	21	2	1	2	1
1	282	2	6	17	21	2	0.459634	1	2	21	2	2	1	2
1	283	2	6	2	22	1	0.354871	1	2	22	1	1	2	1
1	284	2	6	36	22	2	0.434351	1	2	22	1	2	1	2
1	285	2	6	37	23	1	0.330519	1	2	22	1	1	2	1
1	286	2	6	10	23	2	0.467025	1	2	22	1	2	1	2
1	287	2	6	15	24	1	0.334521	1	2	22	1	1	2	1
1	288	2	6	48	24	2	0.277925	0	2	22	1	2	1	2
1	1	4	1	26	1	1	0.929196	1	1	11	2	1	2	1
1	2	4	1	48	1	2	0.937412	1	1	11	2	2	1	2
1	3	4	1	36	2	1	1.06869	1	1	11	2	1	2	1
1	4	4	1	8	2	2	0.590263	1	1	11	2	2	1	2
1	5	4	1	23	3	1	0.772413	0	1	11	2	1	2	1
1	6	4	1	7	3	2	0.759458	1	1	11	2	2	1	2
1	7	4	1	18	4	1	0.374323	1	1	12	1	1	2	1
1	8	4	1	24	4	2	0.389848	0	1	12	1	2	1	2
1	9	4	1	43	5	1	0.626061	1	1	12	1	1	2	1
1	11	4	1	6	6	1	0.508647	1	1	12	1	1	2	1
1	12	4	1	46	6	2	0.969374	1	1	12	1	2	1	2
1	13	4	1	4	7	1	0.861754	1	1	11	2	1	2	1
1	14	4	1	19	7	2	0.461041	1	1	11	2	2	1	2
1	15	4	1	17	8	1	0.439567	1	1	11	2	1	2	1
1	16	4	1	12	8	2	0.561023	1	1	11	2	2	1	2
1	17	4	1	25	9	1	1.21749	1	1	11	2	1	2	1
1	18	4	1	28	9	2	0.503366	1	1	11	2	2	1	2
1	19	4	1	45	10	1	0.335104	1	1	12	1	1	2	1
1	21	4	1	31	11	1	0.411295	1	1	12	1	1	2	1
1	22	4	1	10	11	2	0.66	1	1	12	1	2	1	2
1	23	4	1	21	12	1	0.48688	1	1	12	1	1	2	1
1	24	4	1	2	12	2	0.909274	0	1	12	1	2	1	2
1	25	4	1	42	13	1	0.623942	1	2	21	2	1	2	1
1	26	4	1	38	13	2	0.615367	1	2	21	2	2	1	2
1	27	4	1	32	14	1	0.462313	1	2	21	2	1	2	1
1	28	4	1	5	14	2	1.04453	1	2	21	2	2	1	2
1	29	4	1	13	15	1	0.420565	1	2	21	2	1	2	1
1	30	4	1	14	15	2	0.530739	1	2	21	2	2	1	2
1	31	4	1	44	16	1	0.383634	1	2	22	1	1	2	1
1	32	4	1	34	16	2	0.780482	1	2	22	1	2	1	2
1	33	4	1	22	17	1	0.467067	1	2	22	1	1	2	1
1	34	4	1	16	17	2	0.679185	1	2	22	1	2	1	2
1	35	4	1	29	18	1	0.497574	1	2	22	1	1	2	1
1	36	4	1	9	18	2	0.602544	1	2	22	1	2	1	2
1	37	4	1	33	19	1	0.406971	1	2	21	2	1	2	1
1	38	4	1	11	19	2	0.468895	1	2	21	2	2	1	2
1	39	4	1	30	20	1	0.551757	1	2	21	2	1	2	1
1	40	4	1	40	20	2	0.739614	1	2	21	2	2	1	2
1	41	4	1	15	21	1	0.497003	1	2	21	2	1	2	1
1	42	4	1	35	21	2	0.500624	1	2	21	2	2	1	2
1	43	4	1	20	22	1	0.391825	1	2	22	1	1	2	1
1	44	4	1	41	22	2	0.560422	1	2	22	1	2	1	2
1	45	4	1	37	23	1	0.543886	1	2	22	1	1	2	1
1	46	4	1	27	23	2	0.701414	1	2	22	1	2	1	2
1	47	4	1	47	24	1	0.91814	1	2	22	1	1	2	1
1	48	4	1	39	24	2	0.546721	1	2	22	1	2	1	2
1	49	4	2	16	1	1	0.47272	1	1	11	2	1	2	1
1	50	4	2	28	1	2	0.520372	1	1	11	2	2	1	2
1	51	4	2	43	2	1	1.04916	1	1	11	2	1	2	1
1	52	4	2	13	2	2	0.696818	1	1	11	2	2	1	2
1	53	4	2	8	3	1	0.508503	1	1	11	2	1	2	1
1	54	4	2	33	3	2	0.672645	1	1	11	2	2	1	2
1	55	4	2	45	4	1	1.45039	1	1	12	1	1	2	1
1	56	4	2	18	4	2	0.44846	1	1	12	1	2	1	2
1	57	4	2	46	5	1	0.767867	1	1	12	1	1	2	1
1	58	4	2	7	5	2	0.610403	1	1	12	1	2	1	2
1	59	4	2	39	6	1	0.530981	1	1	12	1	1	2	1
1	60	4	2	19	6	2	0.488137	1	1	12	1	2	1	2
1	61	4	2	41	7	1	0.5927	1	1	11	2	1	2	1
1	62	4	2	29	7	2	0.551125	1	1	11	2	2	1	2
1	63	4	2	12	8	1	0.635931	1	1	11	2	1	2	1
1	64	4	2	17	8	2	0.665664	1	1	11	2	2	1	2
1	65	4	2	48	9	1	1.24631	1	1	11	2	1	2	1
1	66	4	2	40	9	2	0.551111	1	1	11	2	2	1	2
1	67	4	2	3	10	1	0.457146	1	1	12	1	1	2	1
1	68	4	2	14	10	2	0.633127	1	1	12	1	2	1	2
1	69	4	2	34	11	1	0.719992	1	1	12	1	1	2	1
1	70	4	2	22	11	2	0.726421	1	1	12	1	2	1	2
1	71	4	2	32	12	1	0.819047	1	1	12	1	1	2	1
1	72	4	2	5	12	2	0.50398	1	1	12	1	2	1	2
1	73	4	2	21	13	1	0.664323	1	2	21	2	1	2	1
1	74	4	2	31	13	2	0.415439	1	2	21	2	2	1	2
1	75	4	2	4	14	1	0.447095	1	2	21	2	1	2	1
1	76	4	2	38	14	2	1.089	1	2	21	2	2	1	2
1	77	4	2	9	15	1	1.2475	1	2	21	2	1	2	1
1	78	4	2	47	15	2	1.41548	1	2	21	2	2	1	2
1	79	4	2	10	16	1	0.650306	1	2	22	1	1	2	1
1	80	4	2	26	16	2	0.707233	1	2	22	1	2	1	2
1	81	4	2	37	17	1	0.425948	1	2	22	1	1	2	1
1	82	4	2	30	17	2	0.473972	1	2	22	1	2	1	2
1	83	4	2	1	18	1	0.483971	1	2	22	1	1	2	1
1	84	4	2	6	18	2	0.8391	1	2	22	1	2	1	2
1	85	4	2	20	19	1	0.488065	1	2	21	2	1	2	1
1	86	4	2	27	19	2	0.495441	1	2	21	2	2	1	2
1	87	4	2	35	20	1	1.243	1	2	21	2	1	2	1
1	88	4	2	44	20	2	1.11948	1	2	21	2	2	1	2
1	89	4	2	2	21	1	0.50831	1	2	21	2	1	2	1
1	90	4	2	36	21	2	0.561123	1	2	21	2	2	1	2
1	91	4	2	11	22	1	0.632676	1	2	22	1	1	2	1
1	92	4	2	23	22	2	0.430874	1	2	22	1	2	1	2
1	93	4	2	15	23	1	0.552722	1	2	22	1	1	2	1
1	94	4	2	24	23	2	0.570802	1	2	22	1	2	1	2
1	95	4	2	25	24	1	0.554393	1	2	22	1	1	2	1
1	96	4	2	42	24	2	0.868384	1	2	22	1	2	1	2
1	97	4	3	14	1	1	0.496959	1	1	11	2	1	2	1
1	98	4	3	42	1	2	0.703283	1	1	11	2	2	1	2
1	99	4	3	33	2	1	0.497788	1	1	11	2	1	2	1
1	100	4	3	9	2	2	0.414103	1	1	11	2	2	1	2
1	101	4	3	23	3	1	0.729782	1	1	11	2	1	2	1
1	102	4	3	25	3	2	0.97688	1	1	11	2	2	1	2
1	103	4	3	17	4	1	1.02073	1	1	12	1	1	2	1
1	105	4	3	7	5	1	0.356848	1	1	12	1	1	2	1
1	106	4	3	26	5	2	0.588511	1	1	12	1	2	1	2
1	107	4	3	47	6	1	0.712288	1	1	12	1	1	2	1
1	108	4	3	41	6	2	0.576549	1	1	12	1	2	1	2
1	109	4	3	38	7	1	0.523852	1	1	11	2	1	2	1
1	110	4	3	15	7	2	0.62654	1	1	11	2	2	1	2
1	111	4	3	18	8	1	0.421567	0	1	11	2	1	2	1
1	112	4	3	46	8	2	0.775007	1	1	11	2	2	1	2
1	113	4	3	5	9	1	0.498465	1	1	11	2	1	2	1
1	114	4	3	13	9	2	0.378138	1	1	11	2	2	1	2
1	115	4	3	34	10	1	0.565159	1	1	12	1	1	2	1
1	116	4	3	12	10	2	0.7998	1	1	12	1	2	1	2
1	117	4	3	27	11	1	1.04813	1	1	12	1	1	2	1
1	118	4	3	35	11	2	0.569296	1	1	12	1	2	1	2
1	119	4	3	22	12	1	0.744893	1	1	12	1	1	2	1
1	120	4	3	36	12	2	1.08147	1	1	12	1	2	1	2
1	121	4	3	29	13	1	0.643604	1	2	21	2	1	2	1
1	122	4	3	2	13	2	0.448853	1	2	21	2	2	1	2
1	123	4	3	32	14	1	0.430826	0	2	21	2	1	2	1
1	124	4	3	31	14	2	0.424866	1	2	21	2	2	1	2
1	125	4	3	4	15	1	0.692305	1	2	21	2	1	2	1
1	126	4	3	37	15	2	0.645048	1	2	21	2	2	1	2
1	127	4	3	21	16	1	0.649453	1	2	22	1	1	2	1
1	128	4	3	44	16	2	0.797708	1	2	22	1	2	1	2
1	129	4	3	3	17	1	0.941423	1	2	22	1	1	2	1
1	130	4	3	20	17	2	0.766662	1	2	22	1	2	1	2
1	131	4	3	24	18	1	0.418148	1	2	22	1	1	2	1
1	132	4	3	1	18	2	0.677883	1	2	22	1	2	1	2
1	133	4	3	45	19	1	1.1359	1	2	21	2	1	2	1
1	134	4	3	11	19	2	0.62019	1	2	21	2	2	1	2
1	135	4	3	28	20	1	0.614282	1	2	21	2	1	2	1
1	136	4	3	30	20	2	0.689788	1	2	21	2	2	1	2
1	137	4	3	10	21	1	0.402876	1	2	21	2	1	2	1
1	138	4	3	39	21	2	1.19097	1	2	21	2	2	1	2
1	139	4	3	6	22	1	0.610745	1	2	22	1	1	2	1
1	140	4	3	43	22	2	0.913666	1	2	22	1	2	1	2
1	141	4	3	19	23	1	0.737109	1	2	22	1	1	2	1
1	142	4	3	8	23	2	0.888459	1	2	22	1	2	1	2
1	143	4	3	40	24	1	0.316384	1	2	22	1	1	2	1
1	144	4	3	16	24	2	0.733169	1	2	22	1	2	1	2
1	145	4	4	1	1	1	0.584779	1	1	11	2	1	2	1
1	146	4	4	25	1	2	0.452543	1	1	11	2	2	1	2
1	147	4	4	11	2	1	0.464899	1	1	11	2	1	2	1
1	148	4	4	26	2	2	0.54405	1	1	11	2	2	1	2
1	149	4	4	18	3	1	0.633278	1	1	11	2	1	2	1
1	150	4	4	28	3	2	1.4846	1	1	11	2	2	1	2
1	151	4	4	48	4	1	0.822232	1	1	12	1	1	2	1
1	152	4	4	31	4	2	0.794895	1	1	12	1	2	1	2
1	153	4	4	10	5	1	0.511095	1	1	12	1	1	2	1
1	154	4	4	30	5	2	0.385439	0	1	12	1	2	1	2
1	155	4	4	4	6	1	1.09678	1	1	12	1	1	2	1
1	156	4	4	46	6	2	0.64677	1	1	12	1	2	1	2
1	157	4	4	15	7	1	0.771338	1	1	11	2	1	2	1
1	158	4	4	24	7	2	0.546547	1	1	11	2	2	1	2
1	159	4	4	34	8	1	1.12565	1	1	11	2	1	2	1
1	160	4	4	21	8	2	0.327323	1	1	11	2	2	1	2
1	161	4	4	35	9	1	0.593695	1	1	11	2	1	2	1
1	162	4	4	9	9	2	0.642432	1	1	11	2	2	1	2
1	163	4	4	7	10	1	0.390584	1	1	12	1	1	2	1
1	164	4	4	17	10	2	1.08926	1	1	12	1	2	1	2
1	165	4	4	19	11	1	0.666338	1	1	12	1	1	2	1
1	166	4	4	22	11	2	0.669955	1	1	12	1	2	1	2
1	167	4	4	37	12	1	0.623064	1	1	12	1	1	2	1
1	168	4	4	41	12	2	0.628388	1	1	12	1	2	1	2
1	169	4	4	14	13	1	0.561961	1	2	21	2	1	2	1
1	170	4	4	12	13	2	0.673551	1	2	21	2	2	1	2
1	171	4	4	42	14	1	0.629127	1	2	21	2	1	2	1
1	172	4	4	44	14	2	1.11434	1	2	21	2	2	1	2
1	174	4	4	27	15	2	0.423659	1	2	21	2	2	1	2
1	175	4	4	20	16	1	0.5232	1	2	22	1	1	2	1
1	176	4	4	32	16	2	0.605137	1	2	22	1	2	1	2
1	177	4	4	29	17	1	0.391341	1	2	22	1	1	2	1
1	178	4	4	39	17	2	1.49653	1	2	22	1	2	1	2
1	179	4	4	23	18	1	0.461545	1	2	22	1	1	2	1
1	180	4	4	38	18	2	0.520358	1	2	22	1	2	1	2
1	181	4	4	13	19	1	0.589207	1	2	21	2	1	2	1
1	182	4	4	8	19	2	0.607491	1	2	21	2	2	1	2
1	183	4	4	33	20	1	0.594684	1	2	21	2	1	2	1
1	184	4	4	2	20	2	1.02325	1	2	21	2	2	1	2
1	185	4	4	45	21	1	0.892378	1	2	21	2	1	2	1
1	186	4	4	40	21	2	1.40601	1	2	21	2	2	1	2
1	187	4	4	36	22	1	0.851898	1	2	22	1	1	2	1
1	188	4	4	5	22	2	0.594875	1	2	22	1	2	1	2
1	190	4	4	3	23	2	1.10649	1	2	22	1	2	1	2
1	191	4	4	6	24	1	0.508426	1	2	22	1	1	2	1
1	192	4	4	47	24	2	0.618061	1	2	22	1	2	1	2
1	193	4	5	23	1	1	0.432086	0	1	11	2	1	2	1
1	194	4	5	16	1	2	0.592535	1	1	11	2	2	1	2
1	195	4	5	11	2	1	0.520915	1	1	11	2	1	2	1
1	196	4	5	26	2	2	0.684412	1	1	11	2	2	1	2
1	197	4	5	42	3	1	0.538154	1	1	11	2	1	2	1
1	198	4	5	30	3	2	0.912619	1	1	11	2	2	1	2
1	199	4	5	14	4	1	0.465488	1	1	12	1	1	2	1
1	200	4	5	3	4	2	0.63975	1	1	12	1	2	1	2
1	201	4	5	33	5	1	0.386425	1	1	12	1	1	2	1
1	202	4	5	24	5	2	0.666752	1	1	12	1	2	1	2
1	203	4	5	29	6	1	0.685761	1	1	12	1	1	2	1
1	204	4	5	9	6	2	0.509232	0	1	12	1	2	1	2
1	205	4	5	43	7	1	0.418897	1	1	11	2	1	2	1
1	206	4	5	17	7	2	0.963377	1	1	11	2	2	1	2
1	207	4	5	38	8	1	0.575982	1	1	11	2	1	2	1
1	208	4	5	8	8	2	0.390662	1	1	11	2	2	1	2
1	209	4	5	27	9	1	0.459281	1	1	11	2	1	2	1
1	210	4	5	21	9	2	0.503575	1	1	11	2	2	1	2
1	211	4	5	5	10	1	1.2074	1	1	12	1	1	2	1
1	212	4	5	39	10	2	0.611052	1	1	12	1	2	1	2
1	213	4	5	41	11	1	1.33049	1	1	12	1	1	2	1
1	214	4	5	48	11	2	0.644797	1	1	12	1	2	1	2
1	215	4	5	1	12	1	0.537822	1	1	12	1	1	2	1
1	216	4	5	22	12	2	0.435213	1	1	12	1	2	1	2
1	217	4	5	34	13	1	0.552522	1	2	21	2	1	2	1
1	218	4	5	35	13	2	0.59877	1	2	21	2	2	1	2
1	219	4	5	15	14	1	0.782279	1	2	21	2	1	2	1
1	220	4	5	6	14	2	0.669643	1	2	21	2	2	1	2
1	221	4	5	45	15	1	0.779437	1	2	21	2	1	2	1
1	222	4	5	4	15	2	0.607111	1	2	21	2	2	1	2
1	223	4	5	10	16	1	0.330288	1	2	22	1	1	2	1
1	225	4	5	47	17	1	1.34127	1	2	22	1	1	2	1
1	226	4	5	31	17	2	0.602234	1	2	22	1	2	1	2
1	227	4	5	25	18	1	0.402164	1	2	22	1	1	2	1
1	228	4	5	19	18	2	1.23646	1	2	22	1	2	1	2
1	229	4	5	40	19	1	0.800316	1	2	21	2	1	2	1
1	230	4	5	46	19	2	1.04411	1	2	21	2	2	1	2
1	231	4	5	44	20	1	0.759089	1	2	21	2	1	2	1
1	232	4	5	32	20	2	0.521528	1	2	21	2	2	1	2
1	233	4	5	36	21	1	0.446457	1	2	21	2	1	2	1
1	234	4	5	20	21	2	0.768041	1	2	21	2	2	1	2
1	235	4	5	2	22	1	0.348044	1	2	22	1	1	2	1
1	236	4	5	13	22	2	0.780608	1	2	22	1	2	1	2
1	237	4	5	12	23	1	0.601784	1	2	22	1	1	2	1
1	238	4	5	18	23	2	0.93295	1	2	22	1	2	1	2
1	239	4	5	7	24	1	0.454229	1	2	22	1	1	2	1
1	240	4	5	37	24	2	0.745804	1	2	22	1	2	1	2
1	241	4	6	27	1	1	0.561398	1	1	11	2	1	2	1
1	242	4	6	42	1	2	0.663865	1	1	11	2	2	1	2
1	243	4	6	17	2	1	0.51113	1	1	11	2	1	2	1
1	244	4	6	26	2	2	0.891393	1	1	11	2	2	1	2
1	245	4	6	21	3	1	0.726567	1	1	11	2	1	2	1
1	246	4	6	2	3	2	1.15646	1	1	11	2	2	1	2
1	247	4	6	47	4	1	0.419859	1	1	12	1	1	2	1
1	248	4	6	10	4	2	0.567736	1	1	12	1	2	1	2
1	249	4	6	15	5	1	0.421972	1	1	12	1	1	2	1
1	250	4	6	5	5	2	0.5283	1	1	12	1	2	1	2
1	251	4	6	23	6	1	0.561633	1	1	12	1	1	2	1
1	252	4	6	9	6	2	0.603843	1	1	12	1	2	1	2
1	253	4	6	44	7	1	0.723295	1	1	11	2	1	2	1
1	255	4	6	36	8	1	0.675871	1	1	11	2	1	2	1
1	256	4	6	35	8	2	0.881683	1	1	11	2	2	1	2
1	257	4	6	13	9	1	0.364289	0	1	11	2	1	2	1
1	258	4	6	6	9	2	0.413023	1	1	11	2	2	1	2
1	259	4	6	45	10	1	0.45613	1	1	12	1	1	2	1
1	260	4	6	25	10	2	0.503077	1	1	12	1	2	1	2
1	261	4	6	24	11	1	0.359663	1	1	12	1	1	2	1
1	262	4	6	22	11	2	0.465262	1	1	12	1	2	1	2
1	263	4	6	38	12	1	0.721409	1	1	12	1	1	2	1
1	264	4	6	1	12	2	0.653565	1	1	12	1	2	1	2
1	265	4	6	39	13	1	1.10757	1	2	21	2	1	2	1
1	266	4	6	31	13	2	0.384745	0	2	21	2	2	1	2
1	267	4	6	28	14	1	0.650882	1	2	21	2	1	2	1
1	268	4	6	32	14	2	0.57989	1	2	21	2	2	1	2
1	269	4	6	37	15	1	0.57796	1	2	21	2	1	2	1
1	270	4	6	19	15	2	0.613985	1	2	21	2	2	1	2
1	271	4	6	29	16	1	0.54909	1	2	22	1	1	2	1
1	272	4	6	11	16	2	0.453855	1	2	22	1	2	1	2
1	273	4	6	46	17	1	0.393029	1	2	22	1	1	2	1
1	274	4	6	43	17	2	0.726735	1	2	22	1	2	1	2
1	275	4	6	3	18	1	0.306734	1	2	22	1	1	2	1
1	276	4	6	4	18	2	0.68425	1	2	22	1	2	1	2
1	277	4	6	30	19	1	0.472167	1	2	21	2	1	2	1
1	278	4	6	8	19	2	0.5981	1	2	21	2	2	1	2
1	279	4	6	34	20	1	1.23604	1	2	21	2	1	2	1
1	280	4	6	18	20	2	0.58787	1	2	21	2	2	1	2
1	281	4	6	14	21	1	0.633895	1	2	21	2	1	2	1
1	282	4	6	48	21	2	0.560643	1	2	21	2	2	1	2
1	283	4	6	7	22	1	0.486689	1	2	22	1	1	2	1
1	284	4	6	12	22	2	0.434878	1	2	22	1	2	1	2
1	285	4	6	16	23	1	1.08403	1	2	22	1	1	2	1
1	286	4	6	41	23	2	0.639563	1	2	22	1	2	1	2
1	287	4	6	33	24	1	0.555256	1	2	22	1	1	2	1
1	288	4	6	20	24	2	0.67967	1	2	22	1	2	1	2
1	1	5	1	37	1	1	0.435204	1	1	11	2	1	2	1
1	2	5	1	12	1	2	0.420492	1	1	11	2	2	1	2
1	4	5	1	25	2	2	0.47412	0	1	11	2	2	1	2
1	5	5	1	40	3	1	0.487484	1	1	11	2	1	2	1
1	6	5	1	9	3	2	0.42121	0	1	11	2	2	1	2
1	7	5	1	7	4	1	0.328967	1	1	12	1	1	2	1
1	8	5	1	14	4	2	0.427997	1	1	12	1	2	1	2
1	9	5	1	17	5	1	0.500662	1	1	12	1	1	2	1
1	10	5	1	19	5	2	0.443664	1	1	12	1	2	1	2
1	11	5	1	30	6	1	0.569696	1	1	12	1	1	2	1
1	12	5	1	10	6	2	0.442628	1	1	12	1	2	1	2
1	13	5	1	47	7	1	0.362069	1	1	11	2	1	2	1
1	14	5	1	2	7	2	0.48051	1	1	11	2	2	1	2
1	15	5	1	18	8	1	0.400796	1	1	11	2	1	2	1
1	16	5	1	27	8	2	0.543714	1	1	11	2	2	1	2
1	17	5	1	44	9	1	0.414149	1	1	11	2	1	2	1
1	18	5	1	48	9	2	0.436287	1	1	11	2	2	1	2
1	19	5	1	31	10	1	0.411444	1	1	12	1	1	2	1
1	20	5	1	36	10	2	0.429736	1	1	12	1	2	1	2
1	21	5	1	34	11	1	0.598508	1	1	12	1	1	2	1
1	22	5	1	3	11	2	0.537641	1	1	12	1	2	1	2
1	23	5	1	39	12	1	0.478682	1	1	12	1	1	2	1
1	24	5	1	29	12	2	0.460152	1	1	12	1	2	1	2
1	25	5	1	38	13	1	0.539793	1	2	21	2	1	2	1
1	26	5	1	43	13	2	0.491986	1	2	21	2	2	1	2
1	27	5	1	20	14	1	0.329866	1	2	21	2	1	2	1
1	28	5	1	15	14	2	0.34351	1	2	21	2	2	1	2
1	29	5	1	24	15	1	0.561265	1	2	21	2	1	2	1
1	30	5	1	32	15	2	0.460943	1	2	21	2	2	1	2
1	31	5	1	41	16	1	0.366403	1	2	22	1	1	2	1
1	32	5	1	22	16	2	0.548977	1	2	22	1	2	1	2
1	33	5	1	6	17	1	0.351357	1	2	22	1	1	2	1
1	34	5	1	33	17	2	0.415645	1	2	22	1	2	1	2
1	35	5	1	16	18	1	0.342508	0	2	22	1	1	2	1
1	36	5	1	21	18	2	0.4481	1	2	22	1	2	1	2
1	37	5	1	45	19	1	0.430642	1	2	21	2	1	2	1
1	38	5	1	13	19	2	0.389358	1	2	21	2	2	1	2
1	39	5	1	4	20	1	0.41031	1	2	21	2	1	2	1
1	40	5	1	35	20	2	0.362657	1	2	21	2	2	1	2
1	41	5	1	42	21	1	0.404562	1	2	21	2	1	2	1
1	42	5	1	23	21	2	0.43235	1	2	21	2	2	1	2
1	43	5	1	46	22	1	0.352623	1	2	22	1	1	2	1
1	44	5	1	28	22	2	0.440849	1	2	22	1	2	1	2
1	45	5	1	8	23	1	0.327607	1	2	22	1	1	2	1
1	46	5	1	26	23	2	0.617561	1	2	22	1	2	1	2
1	47	5	1	5	24	1	0.44639	1	2	22	1	1	2	1
1	48	5	1	11	24	2	0.409433	1	2	22	1	2	1	2
1	49	5	2	30	1	1	0.589813	1	1	11	2	1	2	1
1	50	5	2	31	1	2	0.586217	1	1	11	2	2	1	2
1	51	5	2	22	2	1	0.699585	1	1	11	2	1	2	1
1	52	5	2	43	2	2	0.566767	1	1	11	2	2	1	2
1	53	5	2	9	3	1	0.446066	1	1	11	2	1	2	1
1	54	5	2	14	3	2	0.72015	1	1	11	2	2	1	2
1	55	5	2	44	4	1	0.54105	1	1	12	1	1	2	1
1	56	5	2	36	4	2	0.530863	1	1	12	1	2	1	2
1	57	5	2	4	5	1	0.559692	1	1	12	1	1	2	1
1	58	5	2	48	5	2	0.503104	1	1	12	1	2	1	2
1	59	5	2	45	6	1	0.456511	1	1	12	1	1	2	1
1	60	5	2	13	6	2	0.52754	1	1	12	1	2	1	2
1	61	5	2	2	7	1	0.336071	1	1	11	2	1	2	1
1	62	5	2	17	7	2	0.508097	1	1	11	2	2	1	2
1	63	5	2	47	8	1	0.47637	1	1	11	2	1	2	1
1	64	5	2	3	8	2	0.393575	1	1	11	2	2	1	2
1	65	5	2	20	9	1	0.569316	1	1	11	2	1	2	1
1	66	5	2	41	9	2	0.567055	1	1	11	2	2	1	2
1	67	5	2	18	10	1	0.487042	1	1	12	1	1	2	1
1	68	5	2	15	10	2	0.334527	0	1	12	1	2	1	2
1	69	5	2	6	11	1	0.357467	1	1	12	1	1	2	1
1	70	5	2	8	11	2	0.505154	1	1	12	1	2	1	2
1	71	5	2	26	12	1	0.620604	1	1	12	1	1	2	1
1	72	5	2	35	12	2	0.534674	1	1	12	1	2	1	2
1	73	5	2	7	13	1	0.279176	0	2	21	2	1	2	1
1	74	5	2	11	13	2	0.472308	1	2	21	2	2	1	2
1	75	5	2	40	14	1	0.520321	1	2	21	2	1	2	1
1	76	5	2	29	14	2	0.492216	1	2	21	2	2	1	2
1	77	5	2	39	15	1	0.47741	1	2	21	2	1	2	1
1	78	5	2	12	15	2	0.608485	1	2	21	2	2	1	2
1	79	5	2	32	16	1	0.813716	1	2	22	1	1	2	1
1	80	5	2	28	16	2	0.699465	1	2	22	1	2	1	2
1	81	5	2	5	17	1	0.306083	1	2	22	1	1	2	1
1	82	5	2	25	17	2	0.586917	1	2	22	1	2	1	2
1	83	5	2	16	18	1	0.540013	1	2	22	1	1	2	1
1	84	5	2	37	18	2	0.474439	1	2	22	1	2	1	2
1	85	5	2	42	19	1	0.646691	1	2	21	2	1	2	1
1	86	5	2	38	19	2	0.421934	1	2	21	2	2	1	2
1	87	5	2	46	20	1	0.431413	1	2	21	2	1	2	1
1	88	5	2	19	20	2	0.539023	1	2	21	2	2	1	2
1	89	5	2	33	21	1	0.475014	1	2	21	2	1	2	1
1	90	5	2	23	21	2	0.519113	1	2	21	2	2	1	2
1	91	5	2	24	22	1	0.802792	1	2	22	1	1	2	1
1	92	5	2	21	22	2	0.457617	1	2	22	1	2	1	2
1	93	5	2	10	23	1	0.372407	1	2	22	1	1	2	1
1	94	5	2	27	23	2	0.652064	1	2	22	1	2	1	2
1	95	5	2	34	24	1	0.499794	1	2	22	1	1	2	1
1	96	5	2	1	24	2	0.448816	1	2	22	1	2	1	2
1	98	5	3	16	1	2	0.482658	1	1	11	2	2	1	2
1	99	5	3	2	2	1	0.369697	1	1	11	2	1	2	1
1	100	5	3	28	2	2	0.486132	1	1	11	2	2	1	2
1	101	5	3	30	3	1	0.444481	1	1	11	2	1	2	1
1	102	5	3	38	3	2	0.557141	1	1	11	2	2	1	2
1	103	5	3	31	4	1	0.356563	1	1	12	1	1	2	1
1	104	5	3	18	4	2	0.640602	1	1	12	1	2	1	2
1	105	5	3	23	5	1	0.381292	1	1	12	1	1	2	1
1	106	5	3	8	5	2	0.363383	1	1	12	1	2	1	2
1	107	5	3	13	6	1	0.457609	1	1	12	1	1	2	1
1	108	5	3	34	6	2	0.423779	1	1	12	1	2	1	2
1	109	5	3	11	7	1	0.36723	1	1	11	2	1	2	1
1	110	5	3	3	7	2	0.31704	0	1	11	2	2	1	2
1	111	5	3	36	8	1	0.54104	1	1	11	2	1	2	1
1	112	5	3	33	8	2	0.412189	1	1	11	2	2	1	2
1	113	5	3	26	9	1	0.464565	1	1	11	2	1	2	1
1	114	5	3	40	9	2	0.5068	1	1	11	2	2	1	2
1	115	5	3	41	10	1	0.488295	1	1	12	1	1	2	1
1	116	5	3	10	10	2	0.490889	1	1	12	1	2	1	2
1	117	5	3	9	11	1	0.412025	0	1	12	1	1	2	1
1	118	5	3	39	11	2	0.481526	1	1	12	1	2	1	2
1	119	5	3	47	12	1	0.480745	1	1	12	1	1	2	1
1	120	5	3	32	12	2	0.514222	1	1	12	1	2	1	2
1	121	5	3	27	13	1	0.464575	1	2	21	2	1	2	1
1	122	5	3	29	13	2	0.598274	1	2	21	2	2	1	2
1	123	5	3	6	14	1	0.388286	1	2	21	2	1	2	1
1	124	5	3	46	14	2	0.541341	1	2	21	2	2	1	2
1	125	5	3	22	15	1	0.445101	1	2	21	2	1	2	1
1	126	5	3	19	15	2	0.468477	1	2	21	2	2	1	2
1	127	5	3	43	16	1	0.603365	1	2	22	1	1	2	1
1	128	5	3	21	16	2	0.43818	1	2	22	1	2	1	2
1	129	5	3	17	17	1	0.480351	1	2	22	1	1	2	1
1	130	5	3	24	17	2	0.395408	1	2	22	1	2	1	2
1	131	5	3	1	18	1	0.573366	1	2	22	1	1	2	1
1	132	5	3	37	18	2	0.471032	1	2	22	1	2	1	2
1	133	5	3	45	19	1	0.465742	1	2	21	2	1	2	1
1	134	5	3	7	19	2	0.351878	1	2	21	2	2	1	2
1	135	5	3	20	20	1	0.416263	1	2	21	2	1	2	1
1	136	5	3	42	20	2	0.534004	1	2	21	2	2	1	2
1	137	5	3	4	21	1	0.363287	1	2	21	2	1	2	1
1	138	5	3	25	21	2	0.428496	1	2	21	2	2	1	2
1	139	5	3	44	22	1	0.420837	1	2	22	1	1	2	1
1	140	5	3	35	22	2	0.383277	1	2	22	1	2	1	2
1	141	5	3	12	23	1	0.622582	1	2	22	1	1	2	1
1	142	5	3	15	23	2	0.589058	1	2	22	1	2	1	2
1	143	5	3	14	24	1	0.341555	1	2	22	1	1	2	1
1	144	5	3	48	24	2	0.558901	1	2	22	1	2	1	2
1	145	5	4	11	1	1	0.403918	1	1	11	2	1	2	1
1	146	5	4	35	1	2	0.522173	1	1	11	2	2	1	2
1	147	5	4	23	2	1	0.464021	1	1	11	2	1	2	1
1	148	5	4	3	2	2	0.728832	1	1	11	2	2	1	2
1	149	5	4	38	3	1	0.49938	1	1	11	2	1	2	1
1	150	5	4	21	3	2	0.638242	1	1	11	2	2	1	2
1	151	5	4	26	4	1	0.47276	1	1	12	1	1	2	1
1	152	5	4	36	4	2	0.886369	1	1	12	1	2	1	2
1	153	5	4	9	5	1	0.392092	1	1	12	1	1	2	1
1	154	5	4	42	5	2	0.572961	0	1	12	1	2	1	2
1	155	5	4	20	6	1	0.528783	1	1	12	1	1	2	1
1	156	5	4	41	6	2	0.529909	1	1	12	1	2	1	2
1	157	5	4	34	7	1	0.445382	1	1	11	2	1	2	1
1	158	5	4	31	7	2	0.586917	1	1	11	2	2	1	2
1	159	5	4	13	8	1	0.504793	1	1	11	2	1	2	1
1	160	5	4	4	8	2	1.05597	1	1	11	2	2	1	2
1	161	5	4	14	9	1	0.410464	1	1	11	2	1	2	1
1	162	5	4	32	9	2	0.518971	1	1	11	2	2	1	2
1	163	5	4	7	10	1	1.35301	1	1	12	1	1	2	1
1	164	5	4	46	10	2	0.537747	1	1	12	1	2	1	2
1	165	5	4	8	11	1	0.724729	1	1	12	1	1	2	1
1	166	5	4	39	11	2	0.446886	1	1	12	1	2	1	2
1	167	5	4	5	12	1	1.15011	1	1	12	1	1	2	1
1	168	5	4	22	12	2	0.847931	1	1	12	1	2	1	2
1	169	5	4	40	13	1	0.527745	0	2	21	2	1	2	1
1	170	5	4	30	13	2	0.782625	1	2	21	2	2	1	2
1	171	5	4	29	14	1	0.529824	1	2	21	2	1	2	1
1	172	5	4	2	14	2	0.743465	1	2	21	2	2	1	2
1	173	5	4	47	15	1	0.413051	1	2	21	2	1	2	1
1	174	5	4	44	15	2	0.408627	1	2	21	2	2	1	2
1	175	5	4	6	16	1	0.67352	1	2	22	1	1	2	1
1	176	5	4	24	16	2	0.480984	1	2	22	1	2	1	2
1	177	5	4	48	17	1	0.557405	1	2	22	1	1	2	1
1	178	5	4	19	17	2	0.701209	1	2	22	1	2	1	2
1	179	5	4	10	18	1	0.50171	1	2	22	1	1	2	1
1	180	5	4	15	18	2	0.572825	1	2	22	1	2	1	2
1	181	5	4	28	19	1	1.05349	1	2	21	2	1	2	1
1	182	5	4	43	19	2	0.493607	1	2	21	2	2	1	2
1	183	5	4	37	20	1	0.697248	1	2	21	2	1	2	1
1	184	5	4	12	20	2	0.63612	1	2	21	2	2	1	2
1	185	5	4	1	21	1	0.604596	1	2	21	2	1	2	1
1	186	5	4	45	21	2	0.544673	1	2	21	2	2	1	2
1	187	5	4	18	22	1	0.579746	1	2	22	1	1	2	1
1	188	5	4	27	22	2	0.506879	1	2	22	1	2	1	2
1	189	5	4	33	23	1	0.653804	1	2	22	1	1	2	1
1	190	5	4	17	23	2	0.467196	1	2	22	1	2	1	2
1	191	5	4	25	24	1	0.50839	1	2	22	1	1	2	1
1	192	5	4	16	24	2	0.437424	1	2	22	1	2	1	2
1	193	5	5	34	1	1	0.462935	1	1	11	2	1	2	1
1	194	5	5	43	1	2	0.492855	1	1	11	2	2	1	2
1	195	5	5	28	2	1	0.526934	1	1	11	2	1	2	1
1	196	5	5	45	2	2	0.398706	0	1	11	2	2	1	2
1	197	5	5	35	3	1	0.379052	1	1	11	2	1	2	1
1	198	5	5	1	3	2	0.637634	1	1	11	2	2	1	2
1	199	5	5	38	4	1	0.432791	1	1	12	1	1	2	1
1	200	5	5	41	4	2	0.62721	1	1	12	1	2	1	2
1	201	5	5	12	5	1	0.492812	1	1	12	1	1	2	1
1	202	5	5	11	5	2	0.641812	1	1	12	1	2	1	2
1	203	5	5	47	6	1	0.841689	1	1	12	1	1	2	1
1	204	5	5	39	6	2	0.488879	1	1	12	1	2	1	2
1	205	5	5	21	7	1	0.482367	1	1	11	2	1	2	1
1	206	5	5	30	7	2	0.530839	1	1	11	2	2	1	2
1	207	5	5	31	8	1	1.01029	1	1	11	2	1	2	1
1	208	5	5	23	8	2	0.622298	1	1	11	2	2	1	2
1	209	5	5	15	9	1	0.393268	1	1	11	2	1	2	1
1	210	5	5	27	9	2	0.512797	1	1	11	2	2	1	2
1	211	5	5	18	10	1	0.94455	1	1	12	1	1	2	1
1	212	5	5	33	10	2	0.663266	1	1	12	1	2	1	2
1	213	5	5	24	11	1	0.603733	1	1	12	1	1	2	1
1	214	5	5	20	11	2	0.648263	1	1	12	1	2	1	2
1	215	5	5	22	12	1	0.991134	0	1	12	1	1	2	1
1	216	5	5	19	12	2	0.914003	1	1	12	1	2	1	2
1	217	5	5	29	13	1	0.443813	1	2	21	2	1	2	1
1	218	5	5	9	13	2	0.620985	1	2	21	2	2	1	2
1	219	5	5	7	14	1	0.434553	1	2	21	2	1	2	1
1	220	5	5	17	14	2	0.969055	1	2	21	2	2	1	2
1	221	5	5	10	15	1	0.52964	1	2	21	2	1	2	1
1	222	5	5	5	15	2	0.175418	0	2	21	2	2	1	2
1	223	5	5	37	16	1	0.620675	1	2	22	1	1	2	1
1	224	5	5	14	16	2	0.727276	1	2	22	1	2	1	2
1	225	5	5	32	17	1	0.391644	1	2	22	1	1	2	1
1	226	5	5	4	17	2	0.749927	1	2	22	1	2	1	2
1	227	5	5	8	18	1	0.503438	1	2	22	1	1	2	1
1	228	5	5	36	18	2	0.523661	1	2	22	1	2	1	2
1	229	5	5	42	19	1	0.420856	1	2	21	2	1	2	1
1	230	5	5	46	19	2	0.646712	1	2	21	2	2	1	2
1	231	5	5	2	20	1	0.644493	1	2	21	2	1	2	1
1	232	5	5	44	20	2	0.407016	1	2	21	2	2	1	2
1	233	5	5	6	21	1	0.560475	1	2	21	2	1	2	1
1	234	5	5	26	21	2	0.642044	1	2	21	2	2	1	2
1	235	5	5	25	22	1	0.59703	1	2	22	1	1	2	1
1	236	5	5	48	22	2	0.535212	1	2	22	1	2	1	2
1	237	5	5	3	23	1	0.351971	1	2	22	1	1	2	1
1	238	5	5	13	23	2	0.523718	1	2	22	1	2	1	2
1	239	5	5	40	24	1	0.356695	1	2	22	1	1	2	1
1	240	5	5	16	24	2	0.526804	1	2	22	1	2	1	2
1	241	5	6	19	1	1	0.391967	1	1	11	2	1	2	1
1	242	5	6	38	1	2	0.78922	1	1	11	2	2	1	2
1	243	5	6	12	2	1	0.524798	1	1	11	2	1	2	1
1	244	5	6	48	2	2	0.750943	1	1	11	2	2	1	2
1	245	5	6	27	3	1	0.400489	1	1	11	2	1	2	1
1	246	5	6	44	3	2	0.610169	1	1	11	2	2	1	2
1	247	5	6	21	4	1	0.338798	1	1	12	1	1	2	1
1	248	5	6	28	4	2	0.600116	1	1	12	1	2	1	2
1	249	5	6	31	5	1	0.381293	1	1	12	1	1	2	1
1	250	5	6	32	5	2	0.468727	1	1	12	1	2	1	2
1	251	5	6	25	6	1	0.433043	1	1	12	1	1	2	1
1	252	5	6	1	6	2	0.438709	1	1	12	1	2	1	2
1	253	5	6	20	7	1	0.49727	1	1	11	2	1	2	1
1	254	5	6	3	7	2	0.433123	1	1	11	2	2	1	2
1	255	5	6	47	8	1	0.535334	1	1	11	2	1	2	1
1	256	5	6	43	8	2	0.596046	1	1	11	2	2	1	2
1	257	5	6	16	9	1	0.393297	1	1	11	2	1	2	1
1	258	5	6	29	9	2	0.466892	1	1	11	2	2	1	2
1	259	5	6	26	10	1	0.354911	1	1	12	1	1	2	1
1	260	5	6	22	10	2	0.542277	1	1	12	1	2	1	2
1	261	5	6	35	11	1	0.351163	1	1	12	1	1	2	1
1	262	5	6	41	11	2	0.592404	1	1	12	1	2	1	2
1	263	5	6	17	12	1	0.356973	1	1	12	1	1	2	1
1	264	5	6	40	12	2	0.518183	1	1	12	1	2	1	2
1	265	5	6	39	13	1	0.76323	1	2	21	2	1	2	1
1	266	5	6	2	13	2	0.364426	1	2	21	2	2	1	2
1	267	5	6	30	14	1	0.599247	1	2	21	2	1	2	1
1	268	5	6	4	14	2	0.375158	1	2	21	2	2	1	2
1	269	5	6	9	15	1	0.370241	1	2	21	2	1	2	1
1	270	5	6	14	15	2	0.468482	1	2	21	2	2	1	2
1	271	5	6	46	16	1	0.630491	1	2	22	1	1	2	1
1	272	5	6	37	16	2	0.534199	1	2	22	1	2	1	2
1	273	5	6	15	17	1	0.319784	1	2	22	1	1	2	1
1	274	5	6	23	17	2	0.496453	1	2	22	1	2	1	2
1	275	5	6	34	18	1	0.369708	1	2	22	1	1	2	1
1	276	5	6	10	18	2	0.610929	1	2	22	1	2	1	2
1	277	5	6	7	19	1	0.505887	1	2	21	2	1	2	1
1	278	5	6	45	19	2	0.4604	1	2	21	2	2	1	2
1	279	5	6	42	20	1	0.632574	1	2	21	2	1	2	1
1	280	5	6	13	20	2	0.612365	1	2	21	2	2	1	2
1	281	5	6	8	21	1	0.579898	1	2	21	2	1	2	1
1	282	5	6	24	21	2	0.489924	1	2	21	2	2	1	2
1	283	5	6	11	22	1	0.539845	1	2	22	1	1	2	1
1	284	5	6	18	22	2	0.467745	1	2	22	1	2	1	2
1	285	5	6	33	23	1	0.428882	1	2	22	1	1	2	1
1	286	5	6	6	23	2	0.628326	1	2	22	1	2	1	2
1	287	5	6	5	24	1	0.518039	1	2	22	1	1	2	1
1	288	5	6	36	24	2	0.565398	1	2	22	1	2	1	2
1	1	6	1	41	1	1	0.522714	1	1	11	2	1	2	1
1	2	6	1	14	1	2	0.678028	1	1	11	2	2	1	2
1	3	6	1	28	2	1	0.65093	1	1	11	2	1	2	1
1	4	6	1	29	2	2	0.606601	1	1	11	2	2	1	2
1	6	6	1	12	3	2	0.42609	1	1	11	2	2	1	2
1	7	6	1	30	4	1	0.932073	1	1	12	1	1	2	1
1	8	6	1	36	4	2	0.552528	1	1	12	1	2	1	2
1	9	6	1	47	5	1	0.516551	1	1	12	1	1	2	1
1	10	6	1	44	5	2	0.427886	0	1	12	1	2	1	2
1	11	6	1	31	6	1	0.361083	1	1	12	1	1	2	1
1	12	6	1	4	6	2	0.579942	0	1	12	1	2	1	2
1	13	6	1	32	7	1	0.35584	1	1	11	2	1	2	1
1	15	6	1	8	8	1	0.820847	1	1	11	2	1	2	1
1	16	6	1	38	8	2	0.438014	1	1	11	2	2	1	2
1	17	6	1	40	9	1	0.924344	1	1	11	2	1	2	1
1	18	6	1	22	9	2	0.497886	1	1	11	2	2	1	2
1	19	6	1	9	10	1	0.475578	1	1	12	1	1	2	1
1	20	6	1	42	10	2	0.575469	1	1	12	1	2	1	2
1	21	6	1	39	11	1	0.62748	1	1	12	1	1	2	1
1	22	6	1	3	11	2	0.576517	0	1	12	1	2	1	2
1	23	6	1	18	12	1	0.43337	1	1	12	1	1	2	1
1	25	6	1	10	13	1	0.775068	1	2	21	2	1	2	1
1	26	6	1	21	13	2	1.0111	1	2	21	2	2	1	2
1	27	6	1	46	14	1	0.580101	1	2	21	2	1	2	1
1	28	6	1	35	14	2	0.451759	1	2	21	2	2	1	2
1	29	6	1	43	15	1	0.614547	1	2	21	2	1	2	1
1	30	6	1	23	15	2	0.558251	1	2	21	2	2	1	2
1	31	6	1	20	16	1	1.4361	1	2	22	1	1	2	1
1	32	6	1	25	16	2	0.509275	1	2	22	1	2	1	2
1	33	6	1	27	17	1	0.75944	0	2	22	1	1	2	1
1	34	6	1	11	17	2	0.492071	0	2	22	1	2	1	2
1	35	6	1	15	18	1	0.356896	1	2	22	1	1	2	1
1	36	6	1	26	18	2	0.391313	1	2	22	1	2	1	2
1	37	6	1	19	19	1	0.582688	0	2	21	2	1	2	1
1	38	6	1	13	19	2	0.656298	1	2	21	2	2	1	2
1	39	6	1	16	20	1	0.518267	0	2	21	2	1	2	1
1	40	6	1	24	20	2	0.436403	1	2	21	2	2	1	2
1	41	6	1	48	21	1	0.704013	1	2	21	2	1	2	1
1	42	6	1	45	21	2	0.417357	1	2	21	2	2	1	2
1	43	6	1	17	22	1	0.474473	1	2	22	1	1	2	1
1	44	6	1	34	22	2	0.529523	1	2	22	1	2	1	2
1	45	6	1	33	23	1	0.439394	1	2	22	1	1	2	1
1	46	6	1	37	23	2	0.478126	1	2	22	1	2	1	2
1	47	6	1	5	24	1	0.537397	0	2	22	1	1	2	1
1	49	6	2	22	1	1	0.434229	1	1	11	2	1	2	1
1	50	6	2	14	1	2	0.594586	1	1	11	2	2	1	2
1	52	6	2	27	2	2	0.409612	1	1	11	2	2	1	2
1	53	6	2	47	3	1	0.55105	1	1	11	2	1	2	1
1	54	6	2	43	3	2	0.428419	1	1	11	2	2	1	2
1	55	6	2	46	4	1	0.692215	1	1	12	1	1	2	1
1	56	6	2	13	4	2	0.621064	1	1	12	1	2	1	2
1	57	6	2	25	5	1	0.515186	1	1	12	1	1	2	1
1	58	6	2	35	5	2	0.541576	1	1	12	1	2	1	2
1	59	6	2	19	6	1	0.492104	1	1	12	1	1	2	1
1	60	6	2	48	6	2	0.719452	1	1	12	1	2	1	2
1	61	6	2	30	7	1	0.84089	1	1	11	2	1	2	1
1	62	6	2	32	7	2	0.543368	1	1	11	2	2	1	2
1	63	6	2	18	8	1	0.723964	1	1	11	2	1	2	1
1	64	6	2	31	8	2	0.539649	1	1	11	2	2	1	2
1	65	6	2	6	9	1	0.610456	1	1	11	2	1	2	1
1	66	6	2	11	9	2	0.832784	1	1	11	2	2	1	2
1	67	6	2	15	10	1	0.510778	1	1	12	1	1	2	1
1	68	6	2	4	10	2	0.581263	1	1	12	1	2	1	2
1	69	6	2	17	11	1	0.460639	1	1	12	1	1	2	1
1	70	6	2	39	11	2	1.16562	1	1	12	1	2	1	2
1	71	6	2	3	12	1	0.566562	1	1	12	1	1	2	1
1	72	6	2	7	12	2	1.09861	1	1	12	1	2	1	2
1	73	6	2	36	13	1	0.579965	1	2	21	2	1	2	1
1	74	6	2	9	13	2	1.36621	1	2	21	2	2	1	2
1	75	6	2	21	14	1	0.834709	1	2	21	2	1	2	1
1	76	6	2	41	14	2	0.582203	1	2	21	2	2	1	2
1	77	6	2	8	15	1	1.35547	1	2	21	2	1	2	1
1	78	6	2	34	15	2	0.348894	1	2	21	2	2	1	2
1	79	6	2	33	16	1	0.44795	1	2	22	1	1	2	1
1	80	6	2	42	16	2	0.637109	1	2	22	1	2	1	2
1	81	6	2	40	17	1	0.503214	1	2	22	1	1	2	1
1	82	6	2	26	17	2	0.504693	1	2	22	1	2	1	2
1	83	6	2	24	18	1	0.322953	1	2	22	1	1	2	1
1	84	6	2	2	18	2	0.45626	1	2	22	1	2	1	2
1	85	6	2	37	19	1	0.455391	1	2	21	2	1	2	1
1	86	6	2	28	19	2	0.54247	1	2	21	2	2	1	2
1	87	6	2	16	20	1	1.38986	1	2	21	2	1	2	1
1	88	6	2	1	20	2	1.17088	1	2	21	2	2	1	2
1	89	6	2	44	21	1	0.39478	1	2	21	2	1	2	1
1	90	6	2	5	21	2	0.454357	1	2	21	2	2	1	2
1	91	6	2	23	22	1	0.380833	1	2	22	1	1	2	1
1	92	6	2	45	22	2	0.518271	1	2	22	1	2	1	2
1	93	6	2	10	23	1	0.681142	1	2	22	1	1	2	1
1	94	6	2	12	23	2	0.894815	1	2	22	1	2	1	2
1	95	6	2	20	24	1	0.37854	1	2	22	1	1	2	1
1	96	6	2	29	24	2	0.698589	1	2	22	1	2	1	2
1	97	6	3	27	1	1	0.611967	1	1	11	2	1	2	1
1	98	6	3	18	1	2	0.473199	1	1	11	2	2	1	2
1	99	6	3	10	2	1	0.579036	1	1	11	2	1	2	1
1	100	6	3	37	2	2	0.517757	1	1	11	2	2	1	2
1	101	6	3	13	3	1	0.425541	1	1	11	2	1	2	1
1	102	6	3	42	3	2	0.594077	0	1	11	2	2	1	2
1	103	6	3	30	4	1	0.529853	1	1	12	1	1	2	1
1	104	6	3	3	4	2	0.459964	1	1	12	1	2	1	2
1	105	6	3	47	5	1	0.863686	1	1	12	1	1	2	1
1	106	6	3	26	5	2	0.889685	1	1	12	1	2	1	2
1	107	6	3	25	6	1	0.591462	1	1	12	1	1	2	1
1	108	6	3	23	6	2	0.562499	1	1	12	1	2	1	2
1	109	6	3	7	7	1	0.574466	1	1	11	2	1	2	1
1	110	6	3	4	7	2	0.519328	1	1	11	2	2	1	2
1	111	6	3	15	8	1	0.695989	1	1	11	2	1	2	1
1	112	6	3	43	8	2	0.565586	1	1	11	2	2	1	2
1	113	6	3	20	9	1	0.490734	1	1	11	2	1	2	1
1	114	6	3	48	9	2	0.466957	1	1	11	2	2	1	2
1	115	6	3	5	10	1	0.495413	1	1	12	1	1	2	1
1	116	6	3	46	10	2	0.545307	1	1	12	1	2	1	2
1	117	6	3	41	11	1	0.489735	1	1	12	1	1	2	1
1	118	6	3	11	11	2	0.469355	0	1	12	1	2	1	2
1	119	6	3	33	12	1	0.506993	1	1	12	1	1	2	1
1	120	6	3	24	12	2	0.92148	1	1	12	1	2	1	2
1	121	6	3	19	13	1	0.598737	1	2	21	2	1	2	1
1	122	6	3	36	13	2	0.48149	1	2	21	2	2	1	2
1	123	6	3	29	14	1	0.577219	1	2	21	2	1	2	1
1	124	6	3	6	14	2	0.498473	1	2	21	2	2	1	2
1	125	6	3	28	15	1	0.484891	1	2	21	2	1	2	1
1	126	6	3	21	15	2	0.545829	1	2	21	2	2	1	2
1	127	6	3	34	16	1	0.657795	1	2	22	1	1	2	1
1	128	6	3	40	16	2	0.854227	1	2	22	1	2	1	2
1	129	6	3	38	17	1	0.375955	1	2	22	1	1	2	1
1	130	6	3	44	17	2	0.590275	1	2	22	1	2	1	2
1	131	6	3	12	18	1	0.378784	1	2	22	1	1	2	1
1	132	6	3	45	18	2	0.507116	1	2	22	1	2	1	2
1	133	6	3	17	19	1	0.942802	1	2	21	2	1	2	1
1	134	6	3	8	19	2	0.676965	1	2	21	2	2	1	2
1	135	6	3	14	20	1	0.577767	0	2	21	2	1	2	1
1	136	6	3	2	20	2	0.376288	1	2	21	2	2	1	2
1	137	6	3	35	21	1	0.591322	0	2	21	2	1	2	1
1	138	6	3	9	21	2	0.488363	1	2	21	2	2	1	2
1	139	6	3	22	22	1	0.548545	1	2	22	1	1	2	1
1	140	6	3	31	22	2	1.03668	1	2	22	1	2	1	2
1	141	6	3	16	23	1	0.451314	1	2	22	1	1	2	1
1	142	6	3	32	23	2	0.704805	1	2	22	1	2	1	2
1	143	6	3	39	24	1	0.442037	1	2	22	1	1	2	1
1	144	6	3	1	24	2	0.431027	1	2	22	1	2	1	2
1	145	6	4	36	1	1	0.670527	1	1	11	2	1	2	1
1	146	6	4	46	1	2	0.695149	1	1	11	2	2	1	2
1	147	6	4	22	2	1	0.783609	1	1	11	2	1	2	1
1	148	6	4	6	2	2	0.660025	1	1	11	2	2	1	2
1	149	6	4	27	3	1	0.907618	1	1	11	2	1	2	1
1	150	6	4	37	3	2	0.870679	1	1	11	2	2	1	2
1	151	6	4	4	4	1	0.424371	1	1	12	1	1	2	1
1	152	6	4	21	4	2	0.530609	1	1	12	1	2	1	2
1	153	6	4	8	5	1	0.339273	1	1	12	1	1	2	1
1	154	6	4	39	5	2	0.477861	0	1	12	1	2	1	2
1	155	6	4	7	6	1	0.598205	1	1	12	1	1	2	1
1	156	6	4	30	6	2	0.550896	1	1	12	1	2	1	2
1	157	6	4	9	7	1	0.565313	1	1	11	2	1	2	1
1	158	6	4	17	7	2	0.456563	1	1	11	2	2	1	2
1	159	6	4	2	8	1	0.384709	0	1	11	2	1	2	1
1	160	6	4	41	8	2	0.523474	1	1	11	2	2	1	2
1	161	6	4	29	9	1	0.537288	1	1	11	2	1	2	1
1	162	6	4	12	9	2	0.808427	1	1	11	2	2	1	2
1	163	6	4	31	10	1	0.481126	1	1	12	1	1	2	1
1	164	6	4	43	10	2	0.586806	1	1	12	1	2	1	2
1	165	6	4	3	11	1	0.676295	1	1	12	1	1	2	1
1	166	6	4	13	11	2	0.648661	1	1	12	1	2	1	2
1	167	6	4	45	12	1	0.741692	1	1	12	1	1	2	1
1	168	6	4	35	12	2	0.677232	1	1	12	1	2	1	2
1	169	6	4	18	13	1	0.412743	0	2	21	2	1	2	1
1	170	6	4	19	13	2	0.391669	1	2	21	2	2	1	2
1	171	6	4	11	14	1	0.865055	1	2	21	2	1	2	1
1	172	6	4	26	14	2	0.622743	1	2	21	2	2	1	2
1	173	6	4	25	15	1	0.670636	1	2	21	2	1	2	1
1	174	6	4	1	15	2	0.735848	1	2	21	2	2	1	2
1	175	6	4	32	16	1	0.566648	1	2	22	1	1	2	1
1	176	6	4	24	16	2	0.498637	1	2	22	1	2	1	2
1	177	6	4	16	17	1	0.330409	1	2	22	1	1	2	1
1	178	6	4	20	17	2	0.354595	0	2	22	1	2	1	2
1	179	6	4	23	18	1	0.458294	1	2	22	1	1	2	1
1	180	6	4	10	18	2	0.582355	1	2	22	1	2	1	2
1	181	6	4	48	19	1	0.86078	1	2	21	2	1	2	1
1	182	6	4	47	19	2	0.896767	1	2	21	2	2	1	2
1	183	6	4	40	20	1	0.828686	1	2	21	2	1	2	1
1	184	6	4	33	20	2	0.512699	1	2	21	2	2	1	2
1	185	6	4	5	21	1	0.583838	1	2	21	2	1	2	1
1	186	6	4	15	21	2	0.474345	1	2	21	2	2	1	2
1	187	6	4	44	22	1	0.607406	1	2	22	1	1	2	1
1	188	6	4	42	22	2	0.651689	1	2	22	1	2	1	2
1	189	6	4	34	23	1	0.629756	1	2	22	1	1	2	1
1	190	6	4	38	23	2	1.09648	0	2	22	1	2	1	2
1	191	6	4	28	24	1	0.362533	1	2	22	1	1	2	1
1	192	6	4	14	24	2	0.550223	1	2	22	1	2	1	2
1	193	6	5	23	1	1	0.61417	1	1	11	2	1	2	1
1	194	6	5	43	1	2	0.4497	1	1	11	2	2	1	2
1	195	6	5	14	2	1	0.631389	1	1	11	2	1	2	1
1	196	6	5	28	2	2	1.18042	1	1	11	2	2	1	2
1	197	6	5	4	3	1	0.527717	1	1	11	2	1	2	1
1	198	6	5	11	3	2	0.424121	1	1	11	2	2	1	2
1	199	6	5	25	4	1	0.711217	1	1	12	1	1	2	1
1	200	6	5	31	4	2	0.627002	1	1	12	1	2	1	2
1	201	6	5	21	5	1	0.457867	1	1	12	1	1	2	1
1	202	6	5	38	5	2	0.480785	1	1	12	1	2	1	2
1	203	6	5	17	6	1	0.799955	1	1	12	1	1	2	1
1	204	6	5	22	6	2	0.432715	1	1	12	1	2	1	2
1	205	6	5	18	7	1	0.568127	1	1	11	2	1	2	1
1	206	6	5	24	7	2	0.574988	1	1	11	2	2	1	2
1	207	6	5	45	8	1	0.693676	0	1	11	2	1	2	1
1	208	6	5	35	8	2	0.554985	1	1	11	2	2	1	2
1	209	6	5	47	9	1	0.640465	1	1	11	2	1	2	1
1	210	6	5	44	9	2	0.585902	1	1	11	2	2	1	2
1	211	6	5	27	10	1	0.726925	1	1	12	1	1	2	1
1	212	6	5	32	10	2	0.585097	1	1	12	1	2	1	2
1	213	6	5	15	11	1	0.535408	1	1	12	1	1	2	1
1	214	6	5	12	11	2	0.519645	1	1	12	1	2	1	2
1	215	6	5	29	12	1	0.63729	1	1	12	1	1	2	1
1	216	6	5	13	12	2	0.43175	1	1	12	1	2	1	2
1	217	6	5	34	13	1	0.482908	0	2	21	2	1	2	1
1	218	6	5	42	13	2	0.642819	1	2	21	2	2	1	2
1	219	6	5	48	14	1	0.804561	1	2	21	2	1	2	1
1	220	6	5	5	14	2	0.562464	1	2	21	2	2	1	2
1	221	6	5	41	15	1	0.699938	1	2	21	2	1	2	1
1	222	6	5	20	15	2	0.496474	1	2	21	2	2	1	2
1	223	6	5	3	16	1	0.395357	1	2	22	1	1	2	1
1	224	6	5	9	16	2	0.459066	1	2	22	1	2	1	2
1	225	6	5	6	17	1	0.432675	1	2	22	1	1	2	1
1	226	6	5	37	17	2	0.792629	1	2	22	1	2	1	2
1	227	6	5	40	18	1	0.524519	1	2	22	1	1	2	1
1	228	6	5	8	18	2	0.441642	1	2	22	1	2	1	2
1	229	6	5	19	19	1	0.79553	1	2	21	2	1	2	1
1	230	6	5	36	19	2	0.461881	1	2	21	2	2	1	2
1	232	6	5	1	20	2	1.02176	1	2	21	2	2	1	2
1	233	6	5	33	21	1	0.46007	1	2	21	2	1	2	1
1	234	6	5	10	21	2	0.464836	1	2	21	2	2	1	2
1	235	6	5	39	22	1	0.628925	1	2	22	1	1	2	1
1	236	6	5	26	22	2	0.824779	0	2	22	1	2	1	2
1	237	6	5	30	23	1	0.482013	1	2	22	1	1	2	1
1	238	6	5	16	23	2	0.685603	1	2	22	1	2	1	2
1	239	6	5	2	24	1	0.442539	1	2	22	1	1	2	1
1	240	6	5	7	24	2	0.432094	1	2	22	1	2	1	2
1	241	6	6	46	1	1	0.404678	1	1	11	2	1	2	1
1	242	6	6	10	1	2	0.528486	1	1	11	2	2	1	2
1	243	6	6	21	2	1	0.568849	1	1	11	2	1	2	1
1	244	6	6	30	2	2	0.569316	1	1	11	2	2	1	2
1	245	6	6	34	3	1	0.721851	1	1	11	2	1	2	1
1	246	6	6	37	3	2	0.474648	1	1	11	2	2	1	2
1	247	6	6	38	4	1	0.578161	1	1	12	1	1	2	1
1	248	6	6	19	4	2	0.51519	1	1	12	1	2	1	2
1	249	6	6	1	5	1	0.730196	1	1	12	1	1	2	1
1	250	6	6	33	5	2	0.497887	1	1	12	1	2	1	2
1	251	6	6	2	6	1	0.354975	1	1	12	1	1	2	1
1	252	6	6	12	6	2	0.482694	1	1	12	1	2	1	2
1	253	6	6	42	7	1	0.586587	1	1	11	2	1	2	1
1	254	6	6	26	7	2	0.614432	1	1	11	2	2	1	2
1	255	6	6	44	8	1	0.680445	1	1	11	2	1	2	1
1	256	6	6	35	8	2	1.24291	1	1	11	2	2	1	2
1	257	6	6	11	9	1	0.393344	1	1	11	2	1	2	1
1	258	6	6	13	9	2	0.519046	1	1	11	2	2	1	2
1	259	6	6	41	10	1	0.525878	1	1	12	1	1	2	1
1	260	6	6	17	10	2	0.481617	1	1	12	1	2	1	2
1	261	6	6	23	11	1	1.37188	0	1	12	1	1	2	1
1	262	6	6	36	11	2	0.535597	1	1	12	1	2	1	2
1	263	6	6	4	12	1	0.351992	1	1	12	1	1	2	1
1	264	6	6	22	12	2	0.49791	1	1	12	1	2	1	2
1	265	6	6	6	13	1	0.37746	0	2	21	2	1	2	1
1	266	6	6	5	13	2	0.514365	1	2	21	2	2	1	2
1	267	6	6	24	14	1	1.38542	0	2	21	2	1	2	1
1	268	6	6	8	14	2	0.442721	1	2	21	2	2	1	2
1	269	6	6	16	15	1	0.386171	1	2	21	2	1	2	1
1	270	6	6	31	15	2	0.563528	1	2	21	2	2	1	2
1	271	6	6	45	16	1	0.360069	1	2	22	1	1	2	1
1	272	6	6	7	16	2	0.583074	1	2	22	1	2	1	2
1	273	6	6	43	17	1	0.526824	1	2	22	1	1	2	1
1	274	6	6	32	17	2	1.03694	1	2	22	1	2	1	2
1	275	6	6	3	18	1	0.488497	1	2	22	1	1	2	1
1	276	6	6	20	18	2	0.61467	1	2	22	1	2	1	2
1	277	6	6	48	19	1	0.317632	1	2	21	2	1	2	1
1	278	6	6	25	19	2	0.653137	1	2	21	2	2	1	2
1	279	6	6	39	20	1	0.531539	1	2	21	2	1	2	1
1	280	6	6	15	20	2	0.571258	1	2	21	2	2	1	2
1	281	6	6	47	21	1	0.784218	1	2	21	2	1	2	1
1	282	6	6	28	21	2	0.899502	1	2	21	2	2	1	2
1	283	6	6	9	22	1	0.59415	1	2	22	1	1	2	1
1	284	6	6	29	22	2	0.712487	1	2	22	1	2	1	2
1	285	6	6	18	23	1	0.557017	1	2	22	1	1	2	1
1	286	6	6	14	23	2	0.659709	1	2	22	1	2	1	2
1	287	6	6	27	24	1	0.42883	1	2	22	1	1	2	1
1	288	6	6	40	24	2	0.538393	1	2	22	1	2	1	2
1	1	7	1	12	1	1	0.43484	1	1	11	2	1	2	1
1	2	7	1	26	1	2	0.648746	1	1	11	2	2	1	2
1	3	7	1	8	2	1	0.581623	0	1	11	2	1	2	1
1	4	7	1	14	2	2	0.347854	1	1	11	2	2	1	2
1	5	7	1	6	3	1	0.545355	1	1	11	2	1	2	1
1	6	7	1	31	3	2	0.383534	1	1	11	2	2	1	2
1	7	7	1	46	4	1	0.509057	1	1	12	1	1	2	1
1	8	7	1	27	4	2	0.459413	1	1	12	1	2	1	2
1	9	7	1	29	5	1	0.366553	1	1	12	1	1	2	1
1	11	7	1	30	6	1	0.433972	1	1	12	1	1	2	1
1	12	7	1	7	6	2	0.480771	1	1	12	1	2	1	2
1	13	7	1	10	7	1	0.607987	1	1	11	2	1	2	1
1	14	7	1	35	7	2	0.442199	1	1	11	2	2	1	2
1	15	7	1	3	8	1	0.636028	1	1	11	2	1	2	1
1	16	7	1	24	8	2	0.3922	1	1	11	2	2	1	2
1	17	7	1	43	9	1	0.877118	1	1	11	2	1	2	1
1	18	7	1	20	9	2	0.386371	1	1	11	2	2	1	2
1	20	7	1	36	10	2	0.395254	1	1	12	1	2	1	2
1	21	7	1	13	11	1	0.362337	1	1	12	1	1	2	1
1	22	7	1	28	11	2	0.505841	1	1	12	1	2	1	2
1	23	7	1	38	12	1	0.747481	1	1	12	1	1	2	1
1	24	7	1	4	12	2	0.757541	1	1	12	1	2	1	2
1	25	7	1	33	13	1	0.488522	1	2	21	2	1	2	1
1	26	7	1	42	13	2	0.605449	1	2	21	2	2	1	2
1	27	7	1	19	14	1	0.480949	1	2	21	2	1	2	1
1	28	7	1	45	14	2	0.686635	1	2	21	2	2	1	2
1	29	7	1	5	15	1	0.793085	1	2	21	2	1	2	1
1	30	7	1	21	15	2	0.327096	1	2	21	2	2	1	2
1	31	7	1	41	16	1	0.626541	0	2	22	1	1	2	1
1	32	7	1	22	16	2	0.377303	0	2	22	1	2	1	2
1	33	7	1	48	17	1	0.338615	1	2	22	1	1	2	1
1	34	7	1	18	17	2	0.440757	1	2	22	1	2	1	2
1	35	7	1	11	18	1	0.455515	1	2	22	1	1	2	1
1	36	7	1	23	18	2	0.464273	1	2	22	1	2	1	2
1	37	7	1	15	19	1	0.36531	1	2	21	2	1	2	1
1	38	7	1	32	19	2	0.417768	1	2	21	2	2	1	2
1	39	7	1	34	20	1	0.518849	1	2	21	2	1	2	1
1	40	7	1	47	20	2	0.480357	1	2	21	2	2	1	2
1	41	7	1	25	21	1	0.377929	0	2	21	2	1	2	1
1	42	7	1	9	21	2	0.426284	0	2	21	2	2	1	2
1	43	7	1	44	22	1	0.739209	1	2	22	1	1	2	1
1	44	7	1	40	22	2	0.686498	0	2	22	1	2	1	2
1	45	7	1	37	23	1	0.440096	0	2	22	1	1	2	1
1	46	7	1	39	23	2	0.559182	1	2	22	1	2	1	2
1	47	7	1	16	24	1	0.449202	0	2	22	1	1	2	1
1	48	7	1	17	24	2	0.438418	1	2	22	1	2	1	2
1	49	7	2	36	1	1	0.653066	1	1	11	2	1	2	1
1	50	7	2	28	1	2	0.527032	1	1	11	2	2	1	2
1	51	7	2	39	2	1	0.430331	1	1	11	2	1	2	1
1	52	7	2	48	2	2	0.551099	1	1	11	2	2	1	2
1	53	7	2	43	3	1	0.430838	1	1	11	2	1	2	1
1	54	7	2	14	3	2	0.477016	1	1	11	2	2	1	2
1	55	7	2	13	4	1	0.453541	1	1	12	1	1	2	1
1	56	7	2	18	4	2	0.644449	1	1	12	1	2	1	2
1	57	7	2	29	5	1	0.478434	1	1	12	1	1	2	1
1	58	7	2	25	5	2	0.507715	1	1	12	1	2	1	2
1	59	7	2	42	6	1	0.368142	1	1	12	1	1	2	1
1	60	7	2	34	6	2	0.558712	1	1	12	1	2	1	2
1	61	7	2	19	7	1	0.822035	1	1	11	2	1	2	1
1	62	7	2	9	7	2	0.448825	1	1	11	2	2	1	2
1	63	7	2	32	8	1	0.524951	1	1	11	2	1	2	1
1	64	7	2	16	8	2	0.550736	1	1	11	2	2	1	2
1	65	7	2	31	9	1	0.511456	1	1	11	2	1	2	1
1	66	7	2	22	9	2	0.755746	1	1	11	2	2	1	2
1	67	7	2	35	10	1	0.430825	1	1	12	1	1	2	1
1	68	7	2	45	10	2	0.553202	1	1	12	1	2	1	2
1	69	7	2	38	11	1	0.325516	1	1	12	1	1	2	1
1	70	7	2	15	11	2	0.787832	1	1	12	1	2	1	2
1	71	7	2	1	12	1	0.577534	1	1	12	1	1	2	1
1	72	7	2	7	12	2	0.672494	1	1	12	1	2	1	2
1	73	7	2	21	13	1	0.684891	1	2	21	2	1	2	1
1	74	7	2	11	13	2	0.5259	1	2	21	2	2	1	2
1	75	7	2	12	14	1	0.49675	1	2	21	2	1	2	1
1	76	7	2	23	14	2	1.29934	1	2	21	2	2	1	2
1	77	7	2	2	15	1	0.414286	1	2	21	2	1	2	1
1	78	7	2	10	15	2	0.498339	1	2	21	2	2	1	2
1	79	7	2	33	16	1	0.43266	1	2	22	1	1	2	1
1	80	7	2	24	16	2	0.562229	1	2	22	1	2	1	2
1	81	7	2	3	17	1	0.462691	1	2	22	1	1	2	1
1	82	7	2	6	17	2	0.486334	1	2	22	1	2	1	2
1	83	7	2	17	18	1	0.556971	1	2	22	1	1	2	1
1	84	7	2	27	18	2	0.646884	1	2	22	1	2	1	2
1	85	7	2	40	19	1	0.412986	1	2	21	2	1	2	1
1	86	7	2	46	19	2	0.644722	1	2	21	2	2	1	2
1	87	7	2	44	20	1	0.389002	1	2	21	2	1	2	1
1	88	7	2	26	20	2	0.557382	1	2	21	2	2	1	2
1	89	7	2	47	21	1	0.426989	1	2	21	2	1	2	1
1	90	7	2	41	21	2	0.509342	1	2	21	2	2	1	2
1	91	7	2	8	22	1	0.342238	1	2	22	1	1	2	1
1	92	7	2	37	22	2	0.465963	1	2	22	1	2	1	2
1	93	7	2	20	23	1	0.737437	0	2	22	1	1	2	1
1	94	7	2	4	23	2	0.529984	1	2	22	1	2	1	2
1	95	7	2	5	24	1	0.398956	1	2	22	1	1	2	1
1	96	7	2	30	24	2	0.715299	1	2	22	1	2	1	2
1	97	7	3	4	1	1	0.420394	1	1	11	2	1	2	1
1	98	7	3	17	1	2	0.886215	1	1	11	2	2	1	2
1	99	7	3	11	2	1	0.606484	1	1	11	2	1	2	1
1	100	7	3	24	2	2	0.551102	1	1	11	2	2	1	2
1	101	7	3	23	3	1	0.724368	1	1	11	2	1	2	1
1	102	7	3	19	3	2	0.564946	1	1	11	2	2	1	2
1	103	7	3	29	4	1	0.404025	1	1	12	1	1	2	1
1	104	7	3	8	4	2	0.545156	1	1	12	1	2	1	2
1	105	7	3	18	5	1	0.430983	1	1	12	1	1	2	1
1	106	7	3	10	5	2	0.370093	0	1	12	1	2	1	2
1	107	7	3	44	6	1	0.503961	1	1	12	1	1	2	1
1	108	7	3	26	6	2	0.708333	1	1	12	1	2	1	2
1	109	7	3	22	7	1	0.489564	1	1	11	2	1	2	1
1	110	7	3	39	7	2	0.631921	1	1	11	2	2	1	2
1	111	7	3	27	8	1	0.513686	1	1	11	2	1	2	1
1	112	7	3	33	8	2	0.453507	1	1	11	2	2	1	2
1	113	7	3	30	9	1	0.452295	1	1	11	2	1	2	1
1	114	7	3	41	9	2	0.460155	1	1	11	2	2	1	2
1	115	7	3	28	10	1	0.849901	1	1	12	1	1	2	1
1	116	7	3	5	10	2	0.496865	1	1	12	1	2	1	2
1	117	7	3	34	11	1	0.515117	1	1	12	1	1	2	1
1	118	7	3	35	11	2	0.481971	1	1	12	1	2	1	2
1	119	7	3	36	12	1	0.391953	1	1	12	1	1	2	1
1	120	7	3	42	12	2	0.557788	1	1	12	1	2	1	2
1	121	7	3	43	13	1	0.477117	1	2	21	2	1	2	1
1	122	7	3	21	13	2	0.73872	1	2	21	2	2	1	2
1	123	7	3	6	14	1	0.422794	1	2	21	2	1	2	1
1	124	7	3	3	14	2	0.545119	1	2	21	2	2	1	2
1	125	7	3	13	15	1	0.497992	1	2	21	2	1	2	1
1	126	7	3	47	15	2	0.431211	1	2	21	2	2	1	2
1	127	7	3	16	16	1	0.461989	1	2	22	1	1	2	1
1	128	7	3	14	16	2	0.394137	1	2	22	1	2	1	2
1	129	7	3	20	17	1	0.535879	1	2	22	1	1	2	1
1	130	7	3	7	17	2	0.572453	1	2	22	1	2	1	2
1	131	7	3	15	18	1	0.397698	1	2	22	1	1	2	1
1	132	7	3	25	18	2	0.770661	1	2	22	1	2	1	2
1	133	7	3	46	19	1	0.428375	1	2	21	2	1	2	1
1	134	7	3	45	19	2	0.370118	1	2	21	2	2	1	2
1	135	7	3	2	20	1	0.406892	1	2	21	2	1	2	1
1	136	7	3	38	20	2	0.50565	1	2	21	2	2	1	2
1	137	7	3	9	21	1	0.31856	1	2	21	2	1	2	1
1	138	7	3	32	21	2	0.468827	1	2	21	2	2	1	2
1	139	7	3	31	22	1	0.345259	1	2	22	1	1	2	1
1	140	7	3	1	22	2	0.530015	1	2	22	1	2	1	2
1	141	7	3	37	23	1	0.444149	1	2	22	1	1	2	1
1	142	7	3	48	23	2	0.464683	1	2	22	1	2	1	2
1	143	7	3	12	24	1	0.483265	1	2	22	1	1	2	1
1	144	7	3	40	24	2	0.522576	1	2	22	1	2	1	2
1	145	7	4	18	1	1	1.04129	1	1	11	2	1	2	1
1	146	7	4	28	1	2	0.62753	1	1	11	2	2	1	2
1	147	7	4	17	2	1	0.392415	1	1	11	2	1	2	1
1	148	7	4	40	2	2	0.59706	1	1	11	2	2	1	2
1	149	7	4	2	3	1	0.430363	1	1	11	2	1	2	1
1	150	7	4	39	3	2	0.460329	1	1	11	2	2	1	2
1	151	7	4	15	4	1	0.363957	1	1	12	1	1	2	1
1	152	7	4	48	4	2	0.495201	1	1	12	1	2	1	2
1	153	7	4	41	5	1	0.451822	1	1	12	1	1	2	1
1	154	7	4	20	5	2	0.851637	1	1	12	1	2	1	2
1	155	7	4	12	6	1	0.402131	1	1	12	1	1	2	1
1	156	7	4	38	6	2	0.495498	1	1	12	1	2	1	2
1	157	7	4	7	7	1	1.03141	1	1	11	2	1	2	1
1	158	7	4	33	7	2	0.40657	1	1	11	2	2	1	2
1	159	7	4	9	8	1	0.386978	1	1	11	2	1	2	1
1	160	7	4	10	8	2	0.477288	1	1	11	2	2	1	2
1	161	7	4	25	9	1	0.517667	1	1	11	2	1	2	1
1	163	7	4	3	10	1	0.441228	1	1	12	1	1	2	1
1	164	7	4	24	10	2	0.523491	1	1	12	1	2	1	2
1	165	7	4	5	11	1	0.352856	1	1	12	1	1	2	1
1	166	7	4	32	11	2	0.543157	1	1	12	1	2	1	2
1	167	7	4	36	12	1	0.453648	1	1	12	1	1	2	1
1	168	7	4	4	12	2	0.524309	1	1	12	1	2	1	2
1	169	7	4	21	13	1	0.351727	1	2	21	2	1	2	1
1	170	7	4	14	13	2	0.703133	1	2	21	2	2	1	2
1	171	7	4	23	14	1	0.503364	1	2	21	2	1	2	1
1	172	7	4	44	14	2	0.444351	1	2	21	2	2	1	2
1	173	7	4	35	15	1	0.475508	1	2	21	2	1	2	1
1	174	7	4	42	15	2	0.476105	1	2	21	2	2	1	2
1	175	7	4	45	16	1	0.449271	1	2	22	1	1	2	1
1	176	7	4	16	16	2	0.536372	1	2	22	1	2	1	2
1	177	7	4	34	17	1	0.309955	1	2	22	1	1	2	1
1	178	7	4	30	17	2	0.657334	1	2	22	1	2	1	2
1	179	7	4	13	18	1	0.44161	1	2	22	1	1	2	1
1	180	7	4	22	18	2	0.699799	1	2	22	1	2	1	2
1	181	7	4	29	19	1	0.475766	1	2	21	2	1	2	1
1	182	7	4	19	19	2	0.552694	1	2	21	2	2	1	2
1	183	7	4	26	20	1	1.03743	1	2	21	2	1	2	1
1	184	7	4	43	20	2	0.438183	1	2	21	2	2	1	2
1	185	7	4	8	21	1	0.378757	1	2	21	2	1	2	1
1	186	7	4	27	21	2	0.678244	1	2	21	2	2	1	2
1	187	7	4	47	22	1	0.478398	1	2	22	1	1	2	1
1	188	7	4	46	22	2	0.525962	1	2	22	1	2	1	2
1	189	7	4	6	23	1	0.4193	1	2	22	1	1	2	1
1	190	7	4	1	23	2	0.478892	1	2	22	1	2	1	2
1	191	7	4	37	24	1	0.335229	1	2	22	1	1	2	1
1	192	7	4	11	24	2	0.721956	1	2	22	1	2	1	2
1	193	7	5	14	1	1	0.446256	1	1	11	2	1	2	1
1	194	7	5	21	1	2	0.400141	1	1	11	2	2	1	2
1	195	7	5	34	2	1	0.503065	1	1	11	2	1	2	1
1	196	7	5	1	2	2	1.38395	1	1	11	2	2	1	2
1	197	7	5	35	3	1	0.452002	1	1	11	2	1	2	1
1	198	7	5	45	3	2	0.556313	1	1	11	2	2	1	2
1	199	7	5	43	4	1	0.423012	1	1	12	1	1	2	1
1	200	7	5	36	4	2	0.486705	1	1	12	1	2	1	2
1	201	7	5	42	5	1	0.481692	1	1	12	1	1	2	1
1	202	7	5	17	5	2	0.552071	1	1	12	1	2	1	2
1	203	7	5	4	6	1	0.397194	1	1	12	1	1	2	1
1	204	7	5	37	6	2	0.556169	1	1	12	1	2	1	2
1	205	7	5	7	7	1	0.479197	1	1	11	2	1	2	1
1	206	7	5	41	7	2	0.389369	1	1	11	2	2	1	2
1	207	7	5	29	8	1	0.407988	1	1	11	2	1	2	1
1	208	7	5	25	8	2	0.397986	1	1	11	2	2	1	2
1	209	7	5	15	9	1	0.425725	1	1	11	2	1	2	1
1	210	7	5	46	9	2	0.492965	1	1	11	2	2	1	2
1	211	7	5	12	10	1	0.387884	1	1	12	1	1	2	1
1	212	7	5	30	10	2	0.498863	1	1	12	1	2	1	2
1	213	7	5	11	11	1	0.417065	1	1	12	1	1	2	1
1	214	7	5	5	11	2	0.468005	1	1	12	1	2	1	2
1	215	7	5	32	12	1	0.405378	1	1	12	1	1	2	1
1	216	7	5	33	12	2	0.45941	1	1	12	1	2	1	2
1	217	7	5	23	13	1	0.465104	1	2	21	2	1	2	1
1	218	7	5	18	13	2	0.55561	1	2	21	2	2	1	2
1	219	7	5	26	14	1	0.441581	0	2	21	2	1	2	1
1	220	7	5	31	14	2	0.511736	1	2	21	2	2	1	2
1	221	7	5	2	15	1	0.434363	1	2	21	2	1	2	1
1	222	7	5	28	15	2	0.473366	1	2	21	2	2	1	2
1	223	7	5	22	16	1	0.479719	1	2	22	1	1	2	1
1	224	7	5	3	16	2	0.440262	1	2	22	1	2	1	2
1	225	7	5	47	17	1	0.757833	1	2	22	1	1	2	1
1	226	7	5	19	17	2	0.584379	1	2	22	1	2	1	2
1	227	7	5	39	18	1	0.392457	1	2	22	1	1	2	1
1	228	7	5	10	18	2	0.496793	1	2	22	1	2	1	2
1	229	7	5	48	19	1	0.470122	1	2	21	2	1	2	1
1	230	7	5	16	19	2	0.499957	1	2	21	2	2	1	2
1	231	7	5	13	20	1	0.556798	1	2	21	2	1	2	1
1	232	7	5	24	20	2	0.435868	1	2	21	2	2	1	2
1	233	7	5	40	21	1	0.526726	1	2	21	2	1	2	1
1	234	7	5	27	21	2	0.427772	1	2	21	2	2	1	2
1	235	7	5	20	22	1	0.336587	1	2	22	1	1	2	1
1	236	7	5	38	22	2	0.514853	1	2	22	1	2	1	2
1	237	7	5	8	23	1	0.643936	1	2	22	1	1	2	1
1	238	7	5	9	23	2	0.397399	0	2	22	1	2	1	2
1	239	7	5	6	24	1	0.344175	1	2	22	1	1	2	1
1	240	7	5	44	24	2	0.46914	1	2	22	1	2	1	2
1	241	7	6	21	1	1	0.485423	1	1	11	2	1	2	1
1	242	7	6	45	1	2	0.504244	1	1	11	2	2	1	2
1	243	7	6	41	2	1	0.40225	1	1	11	2	1	2	1
1	244	7	6	23	2	2	0.513171	1	1	11	2	2	1	2
1	245	7	6	5	3	1	0.43278	1	1	11	2	1	2	1
1	246	7	6	26	3	2	0.426311	0	1	11	2	2	1	2
1	247	7	6	31	4	1	0.379108	1	1	12	1	1	2	1
1	248	7	6	22	4	2	0.410895	1	1	12	1	2	1	2
1	249	7	6	46	5	1	0.354952	1	1	12	1	1	2	1
1	250	7	6	39	5	2	0.340311	1	1	12	1	2	1	2
1	251	7	6	14	6	1	0.358229	1	1	12	1	1	2	1
1	252	7	6	17	6	2	0.55346	1	1	12	1	2	1	2
1	253	7	6	35	7	1	0.411921	1	1	11	2	1	2	1
1	254	7	6	37	7	2	0.430759	1	1	11	2	2	1	2
1	255	7	6	30	8	1	0.437067	1	1	11	2	1	2	1
1	256	7	6	19	8	2	0.37322	1	1	11	2	2	1	2
1	257	7	6	4	9	1	0.390762	1	1	11	2	1	2	1
1	258	7	6	8	9	2	0.450132	1	1	11	2	2	1	2
1	259	7	6	2	10	1	0.468453	1	1	12	1	1	2	1
1	260	7	6	33	10	2	0.463602	1	1	12	1	2	1	2
1	261	7	6	43	11	1	0.434399	1	1	12	1	1	2	1
1	262	7	6	40	11	2	0.451473	1	1	12	1	2	1	2
1	263	7	6	10	12	1	0.368601	1	1	12	1	1	2	1
1	264	7	6	36	12	2	0.439924	0	1	12	1	2	1	2
1	265	7	6	11	13	1	0.411711	1	2	21	2	1	2	1
1	266	7	6	27	13	2	0.365087	1	2	21	2	2	1	2
1	267	7	6	13	14	1	0.312124	1	2	21	2	1	2	1
1	268	7	6	1	14	2	0.492965	1	2	21	2	2	1	2
1	269	7	6	44	15	1	0.519383	1	2	21	2	1	2	1
1	270	7	6	32	15	2	0.402183	1	2	21	2	2	1	2
1	271	7	6	12	16	1	0.323287	1	2	22	1	1	2	1
1	272	7	6	38	16	2	0.456527	1	2	22	1	2	1	2
1	273	7	6	25	17	1	0.46554	1	2	22	1	1	2	1
1	274	7	6	34	17	2	0.48173	1	2	22	1	2	1	2
1	275	7	6	29	18	1	0.452746	1	2	22	1	1	2	1
1	276	7	6	42	18	2	0.353002	1	2	22	1	2	1	2
1	277	7	6	9	19	1	0.410037	1	2	21	2	1	2	1
1	278	7	6	24	19	2	0.398571	1	2	21	2	2	1	2
1	279	7	6	6	20	1	0.429659	1	2	21	2	1	2	1
1	280	7	6	16	20	2	0.348131	1	2	21	2	2	1	2
1	281	7	6	47	21	1	0.47712	1	2	21	2	1	2	1
1	282	7	6	3	21	2	0.480441	1	2	21	2	2	1	2
1	283	7	6	7	22	1	0.38115	1	2	22	1	1	2	1
1	284	7	6	20	22	2	0.378603	1	2	22	1	2	1	2
1	285	7	6	28	23	1	0.461251	1	2	22	1	1	2	1
1	286	7	6	48	23	2	0.529224	1	2	22	1	2	1	2
1	287	7	6	15	24	1	0.411253	1	2	22	1	1	2	1
1	288	7	6	18	24	2	0.378395	1	2	22	1	2	1	2
1	1	8	1	25	1	1	0.441359	1	1	11	2	1	2	1
1	2	8	1	3	1	2	0.418715	1	1	11	2	2	1	2
1	3	8	1	40	2	1	0.376134	1	1	11	2	1	2	1
1	4	8	1	41	2	2	0.292894	1	1	11	2	2	1	2
1	5	8	1	17	3	1	0.46241	1	1	11	2	1	2	1
1	6	8	1	31	3	2	0.443792	1	1	11	2	2	1	2
1	7	8	1	36	4	1	0.394121	1	1	12	1	1	2	1
1	8	8	1	48	4	2	0.42659	1	1	12	1	2	1	2
1	9	8	1	1	5	1	1.10767	1	1	12	1	1	2	1
1	10	8	1	2	5	2	0.465139	1	1	12	1	2	1	2
1	11	8	1	29	6	1	0.357987	1	1	12	1	1	2	1
1	12	8	1	6	6	2	0.66523	1	1	12	1	2	1	2
1	13	8	1	37	7	1	0.364315	1	1	11	2	1	2	1
1	14	8	1	14	7	2	0.454069	1	1	11	2	2	1	2
1	15	8	1	47	8	1	0.433774	1	1	11	2	1	2	1
1	16	8	1	32	8	2	0.414508	1	1	11	2	2	1	2
1	17	8	1	20	9	1	0.465979	1	1	11	2	1	2	1
1	18	8	1	24	9	2	0.363231	1	1	11	2	2	1	2
1	19	8	1	11	10	1	0.34878	1	1	12	1	1	2	1
1	20	8	1	22	10	2	0.402783	1	1	12	1	2	1	2
1	21	8	1	15	11	1	0.317497	1	1	12	1	1	2	1
1	22	8	1	21	11	2	0.437348	1	1	12	1	2	1	2
1	23	8	1	5	12	1	0.3383	1	1	12	1	1	2	1
1	24	8	1	12	12	2	0.449749	1	1	12	1	2	1	2
1	25	8	1	28	13	1	0.36916	1	2	21	2	1	2	1
1	26	8	1	4	13	2	0.553643	1	2	21	2	2	1	2
1	27	8	1	35	14	1	0.336375	1	2	21	2	1	2	1
1	28	8	1	45	14	2	0.407594	1	2	21	2	2	1	2
1	29	8	1	33	15	1	0.348282	1	2	21	2	1	2	1
1	30	8	1	16	15	2	0.32857	1	2	21	2	2	1	2
1	31	8	1	19	16	1	0.377565	1	2	22	1	1	2	1
1	32	8	1	8	16	2	0.374366	1	2	22	1	2	1	2
1	33	8	1	39	17	1	0.346576	1	2	22	1	1	2	1
1	34	8	1	44	17	2	0.474726	1	2	22	1	2	1	2
1	35	8	1	43	18	1	0.400554	1	2	22	1	1	2	1
1	36	8	1	27	18	2	0.434996	1	2	22	1	2	1	2
1	37	8	1	13	19	1	0.505135	1	2	21	2	1	2	1
1	38	8	1	42	19	2	0.323861	1	2	21	2	2	1	2
1	39	8	1	34	20	1	0.361527	1	2	21	2	1	2	1
1	40	8	1	46	20	2	0.364503	1	2	21	2	2	1	2
1	41	8	1	10	21	1	0.341548	1	2	21	2	1	2	1
1	42	8	1	30	21	2	0.434277	1	2	21	2	2	1	2
1	43	8	1	7	22	1	0.711619	1	2	22	1	1	2	1
1	44	8	1	26	22	2	0.471423	1	2	22	1	2	1	2
1	45	8	1	18	23	1	0.321553	1	2	22	1	1	2	1
1	46	8	1	23	23	2	0.476248	1	2	22	1	2	1	2
1	47	8	1	38	24	1	0.720155	1	2	22	1	1	2	1
1	48	8	1	9	24	2	0.393235	1	2	22	1	2	1	2
1	49	8	2	35	1	1	0.526951	1	1	11	2	1	2	1
1	50	8	2	6	1	2	0.402474	1	1	11	2	2	1	2
1	51	8	2	33	2	1	0.514414	1	1	11	2	1	2	1
1	52	8	2	30	2	2	0.436564	1	1	11	2	2	1	2
1	53	8	2	20	3	1	0.446188	1	1	11	2	1	2	1
1	54	8	2	32	3	2	0.407514	1	1	11	2	2	1	2
1	55	8	2	42	4	1	0.320783	1	1	12	1	1	2	1
1	56	8	2	16	4	2	0.358761	0	1	12	1	2	1	2
1	57	8	2	27	5	1	0.485503	1	1	12	1	1	2	1
1	58	8	2	1	5	2	0.542885	1	1	12	1	2	1	2
1	59	8	2	28	6	1	0.341032	1	1	12	1	1	2	1
1	60	8	2	5	6	2	0.415483	1	1	12	1	2	1	2
1	61	8	2	15	7	1	0.308179	1	1	11	2	1	2	1
1	62	8	2	19	7	2	0.597992	1	1	11	2	2	1	2
1	63	8	2	37	8	1	0.601802	1	1	11	2	1	2	1
1	64	8	2	31	8	2	0.380743	1	1	11	2	2	1	2
1	65	8	2	47	9	1	0.362912	1	1	11	2	1	2	1
1	66	8	2	24	9	2	0.464927	1	1	11	2	2	1	2
1	67	8	2	23	10	1	0.564007	1	1	12	1	1	2	1
1	68	8	2	40	10	2	0.429564	1	1	12	1	2	1	2
1	69	8	2	12	11	1	0.428111	1	1	12	1	1	2	1
1	70	8	2	36	11	2	0.518345	1	1	12	1	2	1	2
1	71	8	2	11	12	1	0.396047	1	1	12	1	1	2	1
1	72	8	2	9	12	2	0.381021	1	1	12	1	2	1	2
1	73	8	2	18	13	1	0.585812	1	2	21	2	1	2	1
1	74	8	2	44	13	2	0.407566	1	2	21	2	2	1	2
1	75	8	2	46	14	1	0.367604	1	2	21	2	1	2	1
1	76	8	2	21	14	2	0.50034	1	2	21	2	2	1	2
1	77	8	2	14	15	1	0.337726	1	2	21	2	1	2	1
1	78	8	2	8	15	2	0.388142	1	2	21	2	2	1	2
1	79	8	2	43	16	1	0.314181	1	2	22	1	1	2	1
1	80	8	2	10	16	2	0.359929	1	2	22	1	2	1	2
1	81	8	2	38	17	1	0.35057	1	2	22	1	1	2	1
1	82	8	2	34	17	2	0.50992	1	2	22	1	2	1	2
1	83	8	2	13	18	1	0.326925	1	2	22	1	1	2	1
1	84	8	2	22	18	2	0.585267	1	2	22	1	2	1	2
1	85	8	2	26	19	1	0.386562	1	2	21	2	1	2	1
1	86	8	2	41	19	2	0.419766	1	2	21	2	2	1	2
1	87	8	2	39	20	1	0.38488	1	2	21	2	1	2	1
1	88	8	2	3	20	2	0.41009	1	2	21	2	2	1	2
1	89	8	2	4	21	1	0.331409	1	2	21	2	1	2	1
1	90	8	2	2	21	2	0.382391	1	2	21	2	2	1	2
1	91	8	2	29	22	1	0.373917	1	2	22	1	1	2	1
1	92	8	2	17	22	2	0.481582	1	2	22	1	2	1	2
1	93	8	2	7	23	1	0.388532	1	2	22	1	1	2	1
1	94	8	2	48	23	2	0.435685	1	2	22	1	2	1	2
1	95	8	2	25	24	1	0.407006	1	2	22	1	1	2	1
1	96	8	2	45	24	2	0.438536	1	2	22	1	2	1	2
1	97	8	3	1	1	1	0.385141	1	1	11	2	1	2	1
1	98	8	3	39	1	2	0.546645	1	1	11	2	2	1	2
1	99	8	3	44	2	1	0.46862	1	1	11	2	1	2	1
1	100	8	3	29	2	2	0.490785	1	1	11	2	2	1	2
1	101	8	3	20	3	1	0.339299	1	1	11	2	1	2	1
1	102	8	3	16	3	2	0.463711	1	1	11	2	2	1	2
1	103	8	3	19	4	1	0.471602	1	1	12	1	1	2	1
1	104	8	3	43	4	2	0.413724	1	1	12	1	2	1	2
1	105	8	3	17	5	1	0.337501	1	1	12	1	1	2	1
1	106	8	3	46	5	2	0.667085	1	1	12	1	2	1	2
1	107	8	3	18	6	1	0.368667	1	1	12	1	1	2	1
1	108	8	3	45	6	2	0.495411	1	1	12	1	2	1	2
1	109	8	3	13	7	1	0.474749	1	1	11	2	1	2	1
1	110	8	3	41	7	2	0.512024	1	1	11	2	2	1	2
1	111	8	3	31	8	1	0.516962	1	1	11	2	1	2	1
1	112	8	3	15	8	2	0.45241	1	1	11	2	2	1	2
1	113	8	3	33	9	1	0.398706	1	1	11	2	1	2	1
1	114	8	3	21	9	2	0.453324	1	1	11	2	2	1	2
1	115	8	3	35	10	1	0.443802	1	1	12	1	1	2	1
1	116	8	3	47	10	2	0.42447	1	1	12	1	2	1	2
1	117	8	3	36	11	1	0.69739	1	1	12	1	1	2	1
1	118	8	3	22	11	2	0.510187	1	1	12	1	2	1	2
1	119	8	3	14	12	1	0.40276	1	1	12	1	1	2	1
1	120	8	3	30	12	2	0.48747	1	1	12	1	2	1	2
1	121	8	3	12	13	1	0.485174	1	2	21	2	1	2	1
1	122	8	3	10	13	2	0.356654	1	2	21	2	2	1	2
1	123	8	3	27	14	1	0.37427	1	2	21	2	1	2	1
1	124	8	3	5	14	2	0.485331	1	2	21	2	2	1	2
1	125	8	3	26	15	1	0.453609	1	2	21	2	1	2	1
1	126	8	3	34	15	2	0.515524	1	2	21	2	2	1	2
1	127	8	3	7	16	1	0.410236	1	2	22	1	1	2	1
1	128	8	3	6	16	2	0.344116	1	2	22	1	2	1	2
1	129	8	3	48	17	1	0.343984	1	2	22	1	1	2	1
1	130	8	3	8	17	2	0.422378	1	2	22	1	2	1	2
1	131	8	3	4	18	1	0.381777	1	2	22	1	1	2	1
1	132	8	3	42	18	2	0.409081	1	2	22	1	2	1	2
1	133	8	3	28	19	1	0.365781	1	2	21	2	1	2	1
1	134	8	3	25	19	2	0.415281	1	2	21	2	2	1	2
1	135	8	3	2	20	1	0.325366	1	2	21	2	1	2	1
1	136	8	3	11	20	2	0.381075	1	2	21	2	2	1	2
1	137	8	3	40	21	1	0.445165	1	2	21	2	1	2	1
1	138	8	3	24	21	2	0.515829	1	2	21	2	2	1	2
1	139	8	3	38	22	1	0.412223	1	2	22	1	1	2	1
1	140	8	3	32	22	2	0.47315	1	2	22	1	2	1	2
1	141	8	3	3	23	1	0.408876	1	2	22	1	1	2	1
1	142	8	3	37	23	2	0.450882	1	2	22	1	2	1	2
1	143	8	3	23	24	1	0.391599	1	2	22	1	1	2	1
1	144	8	3	9	24	2	0.442627	1	2	22	1	2	1	2
1	145	8	4	45	1	1	0.322409	1	1	11	2	1	2	1
1	146	8	4	19	1	2	0.333806	1	1	11	2	2	1	2
1	147	8	4	28	2	1	0.352309	1	1	11	2	1	2	1
1	148	8	4	40	2	2	0.414116	1	1	11	2	2	1	2
1	149	8	4	6	3	1	0.351659	1	1	11	2	1	2	1
1	150	8	4	10	3	2	0.38316	1	1	11	2	2	1	2
1	151	8	4	35	4	1	0.331915	1	1	12	1	1	2	1
1	152	8	4	4	4	2	0.425458	1	1	12	1	2	1	2
1	153	8	4	33	5	1	0.375557	1	1	12	1	1	2	1
1	154	8	4	24	5	2	0.336096	1	1	12	1	2	1	2
1	155	8	4	27	6	1	0.548588	1	1	12	1	1	2	1
1	156	8	4	7	6	2	0.441428	1	1	12	1	2	1	2
1	157	8	4	34	7	1	0.36437	1	1	11	2	1	2	1
1	158	8	4	11	7	2	0.453835	1	1	11	2	2	1	2
1	159	8	4	41	8	1	0.487825	1	1	11	2	1	2	1
1	160	8	4	46	8	2	0.416518	1	1	11	2	2	1	2
1	161	8	4	29	9	1	0.326337	1	1	11	2	1	2	1
1	162	8	4	32	9	2	0.368057	0	1	11	2	2	1	2
1	163	8	4	13	10	1	0.486339	1	1	12	1	1	2	1
1	164	8	4	21	10	2	0.312373	1	1	12	1	2	1	2
1	165	8	4	44	11	1	0.491549	1	1	12	1	1	2	1
1	166	8	4	37	11	2	0.4882	1	1	12	1	2	1	2
1	167	8	4	22	12	1	0.337799	1	1	12	1	1	2	1
1	168	8	4	18	12	2	0.391139	1	1	12	1	2	1	2
1	169	8	4	16	13	1	0.323388	1	2	21	2	1	2	1
1	170	8	4	23	13	2	0.402695	1	2	21	2	2	1	2
1	171	8	4	42	14	1	0.587928	1	2	21	2	1	2	1
1	172	8	4	3	14	2	0.433941	1	2	21	2	2	1	2
1	173	8	4	17	15	1	0.310906	1	2	21	2	1	2	1
1	174	8	4	38	15	2	0.349126	1	2	21	2	2	1	2
1	175	8	4	15	16	1	0.555357	1	2	22	1	1	2	1
1	176	8	4	47	16	2	0.403281	1	2	22	1	2	1	2
1	177	8	4	30	17	1	0.323076	1	2	22	1	1	2	1
1	178	8	4	48	17	2	0.402201	1	2	22	1	2	1	2
1	179	8	4	25	18	1	0.291778	1	2	22	1	1	2	1
1	180	8	4	14	18	2	0.467679	1	2	22	1	2	1	2
1	181	8	4	9	19	1	0.356835	1	2	21	2	1	2	1
1	182	8	4	36	19	2	0.439525	1	2	21	2	2	1	2
1	183	8	4	31	20	1	0.411887	1	2	21	2	1	2	1
1	184	8	4	2	20	2	0.432941	1	2	21	2	2	1	2
1	185	8	4	26	21	1	0.315079	0	2	21	2	1	2	1
1	186	8	4	5	21	2	0.401628	1	2	21	2	2	1	2
1	187	8	4	1	22	1	0.359633	1	2	22	1	1	2	1
1	188	8	4	43	22	2	0.400577	1	2	22	1	2	1	2
1	189	8	4	39	23	1	0.419286	1	2	22	1	1	2	1
1	190	8	4	12	23	2	0.386217	1	2	22	1	2	1	2
1	191	8	4	8	24	1	0.426227	1	2	22	1	1	2	1
1	192	8	4	20	24	2	0.372163	1	2	22	1	2	1	2
1	193	8	5	32	1	1	0.370132	1	1	11	2	1	2	1
1	194	8	5	39	1	2	0.500779	1	1	11	2	2	1	2
1	195	8	5	35	2	1	0.71201	1	1	11	2	1	2	1
1	196	8	5	26	2	2	0.481229	1	1	11	2	2	1	2
1	197	8	5	28	3	1	0.450362	1	1	11	2	1	2	1
1	198	8	5	23	3	2	0.50485	1	1	11	2	2	1	2
1	199	8	5	15	4	1	0.368569	1	1	12	1	1	2	1
1	200	8	5	22	4	2	0.53063	1	1	12	1	2	1	2
1	201	8	5	6	5	1	0.375232	1	1	12	1	1	2	1
1	202	8	5	25	5	2	0.478305	1	1	12	1	2	1	2
1	203	8	5	42	6	1	0.419297	1	1	12	1	1	2	1
1	204	8	5	11	6	2	0.41812	1	1	12	1	2	1	2
1	205	8	5	37	7	1	0.44246	1	1	11	2	1	2	1
1	206	8	5	29	7	2	0.424496	1	1	11	2	2	1	2
1	207	8	5	24	8	1	0.442846	1	1	11	2	1	2	1
1	208	8	5	1	8	2	0.424975	1	1	11	2	2	1	2
1	209	8	5	13	9	1	0.476286	1	1	11	2	1	2	1
1	210	8	5	12	9	2	0.420129	1	1	11	2	2	1	2
1	211	8	5	40	10	1	0.368273	1	1	12	1	1	2	1
1	212	8	5	33	10	2	0.505668	1	1	12	1	2	1	2
1	213	8	5	27	11	1	0.361527	1	1	12	1	1	2	1
1	214	8	5	9	11	2	0.465022	1	1	12	1	2	1	2
1	215	8	5	5	12	1	0.341113	1	1	12	1	1	2	1
1	216	8	5	34	12	2	0.47131	1	1	12	1	2	1	2
1	217	8	5	48	13	1	0.426257	1	2	21	2	1	2	1
1	218	8	5	7	13	2	0.357426	1	2	21	2	2	1	2
1	219	8	5	10	14	1	0.423942	1	2	21	2	1	2	1
1	220	8	5	20	14	2	0.487539	1	2	21	2	2	1	2
1	221	8	5	14	15	1	0.374599	1	2	21	2	1	2	1
1	222	8	5	16	15	2	0.469446	1	2	21	2	2	1	2
1	223	8	5	8	16	1	0.476812	1	2	22	1	1	2	1
1	224	8	5	19	16	2	0.593327	1	2	22	1	2	1	2
1	225	8	5	46	17	1	0.364538	1	2	22	1	1	2	1
1	226	8	5	41	17	2	0.465195	1	2	22	1	2	1	2
1	227	8	5	17	18	1	0.376573	1	2	22	1	1	2	1
1	228	8	5	47	18	2	0.518002	1	2	22	1	2	1	2
1	229	8	5	21	19	1	0.464979	1	2	21	2	1	2	1
1	230	8	5	18	19	2	0.449225	1	2	21	2	2	1	2
1	231	8	5	44	20	1	0.402898	1	2	21	2	1	2	1
1	232	8	5	4	20	2	0.409527	1	2	21	2	2	1	2
1	233	8	5	38	21	1	0.394087	1	2	21	2	1	2	1
1	234	8	5	36	21	2	0.54829	1	2	21	2	2	1	2
1	235	8	5	45	22	1	0.377076	1	2	22	1	1	2	1
1	236	8	5	43	22	2	0.521399	1	2	22	1	2	1	2
1	237	8	5	31	23	1	0.454662	1	2	22	1	1	2	1
1	238	8	5	2	23	2	0.53244	1	2	22	1	2	1	2
1	239	8	5	3	24	1	0.393236	1	2	22	1	1	2	1
1	240	8	5	30	24	2	0.437902	1	2	22	1	2	1	2
1	241	8	6	48	1	1	0.375275	1	1	11	2	1	2	1
1	242	8	6	2	1	2	0.440741	1	1	11	2	2	1	2
1	243	8	6	45	2	1	0.374472	1	1	11	2	1	2	1
1	244	8	6	11	2	2	0.448726	1	1	11	2	2	1	2
1	245	8	6	41	3	1	0.448708	1	1	11	2	1	2	1
1	246	8	6	26	3	2	0.611955	1	1	11	2	2	1	2
1	247	8	6	34	4	1	0.394074	1	1	12	1	1	2	1
1	248	8	6	12	4	2	0.424312	1	1	12	1	2	1	2
1	249	8	6	43	5	1	0.463124	1	1	12	1	1	2	1
1	250	8	6	22	5	2	0.433359	1	1	12	1	2	1	2
1	251	8	6	46	6	1	0.392885	1	1	12	1	1	2	1
1	252	8	6	1	6	2	0.457291	1	1	12	1	2	1	2
1	253	8	6	15	7	1	0.454247	1	1	11	2	1	2	1
1	254	8	6	30	7	2	0.537961	1	1	11	2	2	1	2
1	255	8	6	7	8	1	0.437409	1	1	11	2	1	2	1
1	256	8	6	23	8	2	0.414974	1	1	11	2	2	1	2
1	257	8	6	29	9	1	0.414842	1	1	11	2	1	2	1
1	258	8	6	10	9	2	0.404007	1	1	11	2	2	1	2
1	259	8	6	27	10	1	0.376866	1	1	12	1	1	2	1
1	260	8	6	16	10	2	0.459665	1	1	12	1	2	1	2
1	261	8	6	13	11	1	0.410443	1	1	12	1	1	2	1
1	262	8	6	36	11	2	0.438521	1	1	12	1	2	1	2
1	263	8	6	32	12	1	0.605774	1	1	12	1	1	2	1
1	264	8	6	6	12	2	0.524072	1	1	12	1	2	1	2
1	265	8	6	3	13	1	0.339114	1	2	21	2	1	2	1
1	266	8	6	18	13	2	0.421972	1	2	21	2	2	1	2
1	267	8	6	24	14	1	0.434992	1	2	21	2	1	2	1
1	268	8	6	17	14	2	0.447098	1	2	21	2	2	1	2
1	269	8	6	5	15	1	0.388677	1	2	21	2	1	2	1
1	270	8	6	35	15	2	0.352345	0	2	21	2	2	1	2
1	271	8	6	14	16	1	0.382617	1	2	22	1	1	2	1
1	272	8	6	37	16	2	0.42543	1	2	22	1	2	1	2
1	273	8	6	33	17	1	0.360537	1	2	22	1	1	2	1
1	274	8	6	28	17	2	0.456344	1	2	22	1	2	1	2
1	275	8	6	39	18	1	0.339582	1	2	22	1	1	2	1
1	276	8	6	40	18	2	0.444389	1	2	22	1	2	1	2
1	277	8	6	21	19	1	0.454742	1	2	21	2	1	2	1
1	278	8	6	20	19	2	0.390945	1	2	21	2	2	1	2
1	279	8	6	9	20	1	0.369188	1	2	21	2	1	2	1
1	280	8	6	25	20	2	0.457868	1	2	21	2	2	1	2
1	281	8	6	8	21	1	0.359804	1	2	21	2	1	2	1
1	282	8	6	19	21	2	0.388373	1	2	21	2	2	1	2
1	283	8	6	47	22	1	0.383021	1	2	22	1	1	2	1
1	284	8	6	31	22	2	0.416231	1	2	22	1	2	1	2
1	285	8	6	38	23	1	0.396646	1	2	22	1	1	2	1
1	286	8	6	4	23	2	0.480229	1	2	22	1	2	1	2
1	287	8	6	44	24	1	0.340437	1	2	22	1	1	2	1
1	288	8	6	42	24	2	0.464731	1	2	22	1	2	1	2
1	1	9	1	21	1	1	0.534345	1	1	11	2	1	2	1
1	2	9	1	33	1	2	0.503865	1	1	11	2	2	1	2
[truncated: 6,019 more rows]
