# Supplementary material for: The engaging nature of interactive gestures
Source: PLoS One. 2020 Apr 23;15(4):e0232128. doi: 10.1371/journal.pone.0232128 (PMC7179864; doi:10.1371/journal.pone.0232128)
Supplement: S2 Data — (XLSX) [file pone.0232128.s005.xlsx]

## Sheet: Foglio1
Sogg	N_Trial	Block	Trial	StimType	Target_1Up_2Inv	InterComm	HandPicture	G1_RightUp_G2_LeftUP	PictureHemi_1Right_2Left	Hand_G1_1Right_2Left	Hand_G2_1Right_2Left	Hand_Right1_Left2	RT	ACC
1	1	1	24	1	1	1	11	1	2	1	2	1	0.391592	1
1	2	1	33	1	2	1	11	1	2	2	1	2	0.484544	1
1	3	1	43	2	1	1	11	1	2	1	2	1	0.510256	1
1	4	1	29	2	2	1	11	1	2	2	1	2	0.461801	1
1	5	1	9	3	1	1	11	1	2	1	2	1	0.378223	1
1	6	1	11	3	2	1	11	1	2	2	1	2	0.444722	1
1	7	1	31	4	1	1	12	1	1	1	2	1	0.354847	1
1	8	1	35	4	2	1	12	1	1	2	1	2	0.517577	1
1	9	1	4	5	1	1	12	1	1	1	2	1	0.517492	1
1	10	1	42	5	2	1	12	1	1	2	1	2	0.439541	1
1	11	1	2	6	1	1	12	1	1	1	2	1	0.659921	1
1	12	1	12	6	2	1	12	1	1	2	1	2	0.508285	1
1	13	1	17	7	1	1	11	1	2	1	2	1	0.364333	1
1	14	1	21	7	2	1	11	1	2	2	1	2	0.495676	1
1	15	1	16	8	1	1	11	1	2	1	2	1	0.554344	1
1	16	1	19	8	2	1	11	1	2	2	1	2	0.368764	1
1	17	1	20	9	1	1	11	1	2	1	2	1	0.449684	1
1	18	1	14	9	2	1	11	1	2	2	1	2	0.383138	1
1	19	1	30	10	1	1	12	1	1	1	2	1	0.365409	1
1	20	1	36	10	2	1	12	1	1	2	1	2	0.506394	1
1	21	1	48	11	1	1	12	1	1	1	2	1	0.405808	1
1	22	1	44	11	2	1	12	1	1	2	1	2	0.421759	1
1	23	1	6	12	1	1	12	1	1	1	2	1	0.348387	1
1	24	1	37	12	2	1	12	1	1	2	1	2	0.445553	1
1	25	1	45	13	1	2	21	1	2	1	2	1	0.410082	0
1	27	1	32	14	1	2	21	1	2	1	2	1	0.344414	1
1	28	1	13	14	2	2	21	1	2	2	1	2	0.395766	1
1	29	1	23	15	1	2	21	1	2	1	2	1	0.381419	1
1	30	1	5	15	2	2	21	1	2	2	1	2	0.432257	1
1	31	1	47	16	1	2	22	1	1	1	2	1	0.409909	1
1	32	1	39	16	2	2	22	1	1	2	1	2	0.461158	1
1	33	1	46	17	1	2	22	1	1	1	2	1	0.357446	1
1	34	1	41	17	2	2	22	1	1	2	1	2	0.455338	1
1	35	1	38	18	1	2	22	1	1	1	2	1	0.392042	1
1	36	1	10	18	2	2	22	1	1	2	1	2	0.454491	1
1	37	1	18	19	1	2	21	1	2	1	2	1	0.556094	1
1	38	1	28	19	2	2	21	1	2	2	1	2	0.458433	1
1	39	1	26	20	1	2	21	1	2	1	2	1	0.358612	1
1	40	1	34	20	2	2	21	1	2	2	1	2	0.472661	1
1	41	1	22	21	1	2	21	1	2	1	2	1	0.455343	0
1	42	1	25	21	2	2	21	1	2	2	1	2	0.440568	1
1	43	1	40	22	1	2	22	1	1	1	2	1	0.440513	1
1	44	1	7	22	2	2	22	1	1	2	1	2	0.553393	1
1	45	1	15	23	1	2	22	1	1	1	2	1	0.478732	1
1	46	1	27	23	2	2	22	1	1	2	1	2	0.644817	1
1	47	1	3	24	1	2	22	1	1	1	2	1	0.600575	1
1	48	1	8	24	2	2	22	1	1	2	1	2	0.497361	1
1	49	2	36	1	1	1	11	1	2	1	2	1	0.462123	1
1	50	2	7	1	2	1	11	1	2	2	1	2	0.445106	1
1	51	2	44	2	1	1	11	1	2	1	2	1	0.61277	1
1	52	2	37	2	2	1	11	1	2	2	1	2	0.506796	1
1	53	2	23	3	1	1	11	1	2	1	2	1	0.37381	1
1	54	2	25	3	2	1	11	1	2	2	1	2	0.464719	1
1	55	2	24	4	1	1	12	1	1	1	2	1	0.390057	1
1	56	2	2	4	2	1	12	1	1	2	1	2	0.532341	1
1	57	2	39	5	1	1	12	1	1	1	2	1	0.418462	1
1	58	2	20	5	2	1	12	1	1	2	1	2	0.531285	1
1	59	2	14	6	1	1	12	1	1	1	2	1	0.366438	1
1	60	2	27	6	2	1	12	1	1	2	1	2	0.48856	1
1	61	2	3	7	1	1	11	1	2	1	2	1	0.4091	1
1	62	2	11	7	2	1	11	1	2	2	1	2	0.434376	1
1	63	2	1	8	1	1	11	1	2	1	2	1	0.40361	1
1	64	2	5	8	2	1	11	1	2	2	1	2	0.484115	1
1	65	2	12	9	1	1	11	1	2	1	2	1	0.360605	1
1	66	2	46	9	2	1	11	1	2	2	1	2	0.5604	1
1	67	2	18	10	1	1	12	1	1	1	2	1	0.323122	1
1	68	2	16	10	2	1	12	1	1	2	1	2	0.544702	1
1	69	2	33	11	1	1	12	1	1	1	2	1	0.60634	1
1	70	2	15	11	2	1	12	1	1	2	1	2	0.444341	1
1	71	2	17	12	1	1	12	1	1	1	2	1	0.366744	1
1	72	2	31	12	2	1	12	1	1	2	1	2	0.469275	1
1	73	2	22	13	1	2	21	1	2	1	2	1	0.428954	1
1	74	2	9	13	2	2	21	1	2	2	1	2	0.40017	1
1	75	2	19	14	1	2	21	1	2	1	2	1	0.363125	1
1	76	2	21	14	2	2	21	1	2	2	1	2	0.559652	1
1	77	2	47	15	1	2	21	1	2	1	2	1	0.411966	1
1	78	2	40	15	2	2	21	1	2	2	1	2	0.400635	1
1	79	2	35	16	1	2	22	1	1	1	2	1	0.361162	1
1	80	2	26	16	2	2	22	1	1	2	1	2	0.553556	1
1	81	2	30	17	1	2	22	1	1	1	2	1	0.519773	1
1	82	2	41	17	2	2	22	1	1	2	1	2	0.40813	1
1	83	2	8	18	1	2	22	1	1	1	2	1	0.347852	1
1	84	2	45	18	2	2	22	1	1	2	1	2	0.526323	1
1	85	2	13	19	1	2	21	1	2	1	2	1	0.409632	1
1	86	2	48	19	2	2	21	1	2	2	1	2	0.486861	1
1	87	2	42	20	1	2	21	1	2	1	2	1	0.448953	1
1	88	2	43	20	2	2	21	1	2	2	1	2	0.613862	1
1	89	2	38	21	1	2	21	1	2	1	2	1	0.366557	1
1	90	2	28	21	2	2	21	1	2	2	1	2	0.44872	1
1	91	2	34	22	1	2	22	1	1	1	2	1	0.324522	1
1	92	2	10	22	2	2	22	1	1	2	1	2	0.454935	1
1	93	2	6	23	1	2	22	1	1	1	2	1	0.37494	1
1	94	2	29	23	2	2	22	1	1	2	1	2	0.503022	1
1	95	2	32	24	1	2	22	1	1	1	2	1	0.36539	1
1	96	2	4	24	2	2	22	1	1	2	1	2	0.512714	1
1	97	3	24	1	1	1	11	1	2	1	2	1	0.421591	1
1	98	3	44	1	2	1	11	1	2	2	1	2	0.46294	1
1	99	3	27	2	1	1	11	1	2	1	2	1	0.608787	1
1	100	3	2	2	2	1	11	1	2	2	1	2	0.494539	1
1	101	3	32	3	1	1	11	1	2	1	2	1	0.345349	1
1	102	3	36	3	2	1	11	1	2	2	1	2	0.499414	1
1	103	3	13	4	1	1	12	1	1	1	2	1	0.356923	1
1	104	3	40	4	2	1	12	1	1	2	1	2	0.514756	1
1	105	3	16	5	1	1	12	1	1	1	2	1	0.379356	1
1	106	3	25	5	2	1	12	1	1	2	1	2	0.487718	1
1	107	3	42	6	1	1	12	1	1	1	2	1	0.623908	1
1	108	3	35	6	2	1	12	1	1	2	1	2	0.511274	1
1	109	3	15	7	1	1	11	1	2	1	2	1	0.404614	1
1	110	3	30	7	2	1	11	1	2	2	1	2	0.502513	1
1	111	3	21	8	1	1	11	1	2	1	2	1	0.355515	1
1	112	3	23	8	2	1	11	1	2	2	1	2	0.469887	1
1	113	3	12	9	1	1	11	1	2	1	2	1	0.403439	1
1	114	3	26	9	2	1	11	1	2	2	1	2	0.425061	1
1	115	3	43	10	1	1	12	1	1	1	2	1	0.348744	1
1	116	3	6	10	2	1	12	1	1	2	1	2	0.487286	1
1	117	3	18	11	1	1	12	1	1	1	2	1	0.439072	1
1	118	3	48	11	2	1	12	1	1	2	1	2	0.51023	1
1	119	3	46	12	1	1	12	1	1	1	2	1	0.354417	1
1	120	3	34	12	2	1	12	1	1	2	1	2	0.580419	1
1	121	3	19	13	1	2	21	1	2	1	2	1	0.402641	1
1	122	3	3	13	2	2	21	1	2	2	1	2	0.561307	1
1	123	3	9	14	1	2	21	1	2	1	2	1	0.372442	1
1	124	3	8	14	2	2	21	1	2	2	1	2	0.590119	1
1	125	3	29	15	1	2	21	1	2	1	2	1	0.39041	1
1	126	3	47	15	2	2	21	1	2	2	1	2	0.456097	1
1	127	3	11	16	1	2	22	1	1	1	2	1	0.365267	1
1	128	3	10	16	2	2	22	1	1	2	1	2	0.605783	1
1	129	3	5	17	1	2	22	1	1	1	2	1	0.430896	1
1	130	3	17	17	2	2	22	1	1	2	1	2	0.494503	1
1	131	3	1	18	1	2	22	1	1	1	2	1	0.624935	1
1	132	3	14	18	2	2	22	1	1	2	1	2	0.273164	0
1	133	3	7	19	1	2	21	1	2	1	2	1	0.429943	1
1	134	3	45	19	2	2	21	1	2	2	1	2	0.476554	1
1	135	3	33	20	1	2	21	1	2	1	2	1	0.330864	1
1	136	3	22	20	2	2	21	1	2	2	1	2	0.47645	1
1	137	3	20	21	1	2	21	1	2	1	2	1	0.376728	1
1	138	3	38	21	2	2	21	1	2	2	1	2	0.427797	1
1	139	3	41	22	1	2	22	1	1	1	2	1	0.346358	1
1	140	3	4	22	2	2	22	1	1	2	1	2	0.508913	1
1	141	3	31	23	1	2	22	1	1	1	2	1	0.3932	1
1	142	3	39	23	2	2	22	1	1	2	1	2	0.402593	1
1	143	3	28	24	1	2	22	1	1	1	2	1	0.452113	1
1	144	3	37	24	2	2	22	1	1	2	1	2	0.490315	1
1	145	4	45	1	1	1	11	1	2	1	2	1	0.364415	1
1	146	4	11	1	2	1	11	1	2	2	1	2	0.454023	1
1	147	4	41	2	1	1	11	1	2	1	2	1	0.376889	1
1	148	4	10	2	2	1	11	1	2	2	1	2	0.436414	1
1	149	4	15	3	1	1	11	1	2	1	2	1	0.370645	1
1	150	4	9	3	2	1	11	1	2	2	1	2	0.44028	1
1	151	4	19	4	1	1	12	1	1	1	2	1	0.352711	1
1	152	4	24	4	2	1	12	1	1	2	1	2	0.474839	1
1	153	4	29	5	1	1	12	1	1	1	2	1	0.369157	1
1	154	4	34	5	2	1	12	1	1	2	1	2	0.535784	1
1	155	4	12	6	1	1	12	1	1	1	2	1	0.344033	1
1	156	4	26	6	2	1	12	1	1	2	1	2	0.505282	1
1	157	4	48	7	1	1	11	1	2	1	2	1	0.340857	1
1	158	4	43	7	2	1	11	1	2	2	1	2	0.443828	1
1	159	4	23	8	1	1	11	1	2	1	2	1	0.421255	1
1	160	4	37	8	2	1	11	1	2	2	1	2	0.472392	1
1	161	4	28	9	1	1	11	1	2	1	2	1	0.398211	1
1	162	4	20	9	2	1	11	1	2	2	1	2	0.448751	1
1	163	4	31	10	1	1	12	1	1	1	2	1	0.366678	1
1	164	4	32	10	2	1	12	1	1	2	1	2	0.494017	1
1	165	4	44	11	1	1	12	1	1	1	2	1	0.363504	1
1	166	4	35	11	2	1	12	1	1	2	1	2	0.429989	1
1	167	4	42	12	1	1	12	1	1	1	2	1	0.423807	1
1	168	4	7	12	2	1	12	1	1	2	1	2	0.49058	1
1	169	4	4	13	1	2	21	1	2	1	2	1	0.376828	1
1	170	4	40	13	2	2	21	1	2	2	1	2	0.459555	1
1	171	4	14	14	1	2	21	1	2	1	2	1	0.461322	1
1	172	4	30	14	2	2	21	1	2	2	1	2	0.595865	1
1	173	4	18	15	1	2	21	1	2	1	2	1	0.347172	1
1	174	4	27	15	2	2	21	1	2	2	1	2	0.447388	1
1	175	4	8	16	1	2	22	1	1	1	2	1	0.487659	1
1	176	4	33	16	2	2	22	1	1	2	1	2	0.499663	1
1	177	4	36	17	1	2	22	1	1	1	2	1	0.367443	1
1	178	4	38	17	2	2	22	1	1	2	1	2	0.539104	1
1	179	4	47	18	1	2	22	1	1	1	2	1	0.323471	1
1	180	4	22	18	2	2	22	1	1	2	1	2	0.473669	1
1	181	4	3	19	1	2	21	1	2	1	2	1	0.412629	1
1	182	4	5	19	2	2	21	1	2	2	1	2	0.471584	1
1	183	4	25	20	1	2	21	1	2	1	2	1	0.379029	1
1	184	4	17	20	2	2	21	1	2	2	1	2	0.484468	1
1	185	4	21	21	1	2	21	1	2	1	2	1	0.344396	1
1	186	4	2	21	2	2	21	1	2	2	1	2	0.374644	1
1	187	4	39	22	1	2	22	1	1	1	2	1	0.453245	1
1	188	4	13	22	2	2	22	1	1	2	1	2	0.497708	1
1	189	4	16	23	1	2	22	1	1	1	2	1	0.376047	1
1	190	4	1	23	2	2	22	1	1	2	1	2	0.477709	1
1	191	4	46	24	1	2	22	1	1	1	2	1	0.309902	1
1	192	4	6	24	2	2	22	1	1	2	1	2	0.447715	1
1	193	5	19	1	1	1	11	1	2	1	2	1	0.379394	1
1	194	5	10	1	2	1	11	1	2	2	1	2	0.50572	1
1	195	5	23	2	1	1	11	1	2	1	2	1	0.394789	1
1	196	5	27	2	2	1	11	1	2	2	1	2	0.401275	1
1	197	5	20	3	1	1	11	1	2	1	2	1	0.433513	1
1	198	5	30	3	2	1	11	1	2	2	1	2	0.604383	1
1	199	5	25	4	1	1	12	1	1	1	2	1	0.380265	1
1	200	5	9	4	2	1	12	1	1	2	1	2	0.510902	1
1	201	5	15	5	1	1	12	1	1	1	2	1	0.333863	1
1	202	5	46	5	2	1	12	1	1	2	1	2	0.484385	1
1	203	5	33	6	1	1	12	1	1	1	2	1	0.313022	1
1	204	5	11	6	2	1	12	1	1	2	1	2	0.462562	1
1	205	5	29	7	1	1	11	1	2	1	2	1	0.376296	1
1	206	5	26	7	2	1	11	1	2	2	1	2	0.465051	1
1	207	5	1	8	1	1	11	1	2	1	2	1	0.324941	1
1	208	5	39	8	2	1	11	1	2	2	1	2	0.467938	1
1	209	5	37	9	1	1	11	1	2	1	2	1	0.371039	1
1	210	5	47	9	2	1	11	1	2	2	1	2	0.446105	1
1	211	5	2	10	1	1	12	1	1	1	2	1	0.305774	1
1	212	5	17	10	2	1	12	1	1	2	1	2	0.548244	1
1	213	5	3	11	1	1	12	1	1	1	2	1	0.359437	1
1	214	5	38	11	2	1	12	1	1	2	1	2	0.439761	1
1	215	5	12	12	1	1	12	1	1	1	2	1	0.428763	1
1	216	5	45	12	2	1	12	1	1	2	1	2	0.480911	1
1	217	5	7	13	1	2	21	1	2	1	2	1	0.377501	1
1	218	5	42	13	2	2	21	1	2	2	1	2	0.422429	1
1	219	5	6	14	1	2	21	1	2	1	2	1	0.481306	1
1	220	5	43	14	2	2	21	1	2	2	1	2	0.407301	1
1	221	5	35	15	1	2	21	1	2	1	2	1	0.332666	1
1	222	5	34	15	2	2	21	1	2	2	1	2	0.451748	1
1	223	5	31	16	1	2	22	1	1	1	2	1	0.349964	1
1	224	5	40	16	2	2	22	1	1	2	1	2	0.477592	1
1	225	5	32	17	1	2	22	1	1	1	2	1	0.334802	1
1	226	5	48	17	2	2	22	1	1	2	1	2	0.476161	1
1	227	5	13	18	1	2	22	1	1	1	2	1	0.414973	1
1	228	5	24	18	2	2	22	1	1	2	1	2	0.511512	1
1	229	5	41	19	1	2	21	1	2	1	2	1	0.464375	1
1	230	5	36	19	2	2	21	1	2	2	1	2	0.420149	1
1	231	5	44	20	1	2	21	1	2	1	2	1	0.465399	1
1	232	5	14	20	2	2	21	1	2	2	1	2	0.470351	1
1	233	5	28	21	1	2	21	1	2	1	2	1	0.436062	1
1	234	5	5	21	2	2	21	1	2	2	1	2	0.552286	1
1	235	5	4	22	1	2	22	1	1	1	2	1	0.370862	1
1	236	5	8	22	2	2	22	1	1	2	1	2	0.488246	1
1	237	5	22	23	1	2	22	1	1	1	2	1	0.483034	1
1	238	5	18	23	2	2	22	1	1	2	1	2	0.513265	1
1	239	5	16	24	1	2	22	1	1	1	2	1	0.295444	1
1	240	5	21	24	2	2	22	1	1	2	1	2	0.511145	1
1	241	6	36	1	1	1	11	1	2	1	2	1	0.428837	1
1	242	6	1	1	2	1	11	1	2	2	1	2	0.415629	1
1	243	6	4	2	1	1	11	1	2	1	2	1	0.330188	1
1	244	6	28	2	2	1	11	1	2	2	1	2	0.396283	1
1	245	6	45	3	1	1	11	1	2	1	2	1	0.431619	1
1	246	6	39	3	2	1	11	1	2	2	1	2	0.489516	1
1	247	6	31	4	1	1	12	1	1	1	2	1	0.447931	1
1	248	6	43	4	2	1	12	1	1	2	1	2	0.354657	0
1	249	6	38	5	1	1	12	1	1	1	2	1	0.355491	1
1	250	6	18	5	2	1	12	1	1	2	1	2	0.407124	1
1	251	6	2	6	1	1	12	1	1	1	2	1	0.462112	1
1	252	6	15	6	2	1	12	1	1	2	1	2	0.45147	1
1	253	6	33	7	1	1	11	1	2	1	2	1	0.468439	1
1	254	6	9	7	2	1	11	1	2	2	1	2	0.605008	1
1	255	6	41	8	1	1	11	1	2	1	2	1	0.486958	1
1	256	6	47	8	2	1	11	1	2	2	1	2	0.382597	1
1	257	6	8	9	1	1	11	1	2	1	2	1	0.40037	1
1	258	6	40	9	2	1	11	1	2	2	1	2	0.510194	1
1	259	6	25	10	1	1	12	1	1	1	2	1	0.477272	1
1	260	6	14	10	2	1	12	1	1	2	1	2	0.455289	1
1	261	6	48	11	1	1	12	1	1	1	2	1	0.490161	1
1	262	6	34	11	2	1	12	1	1	2	1	2	0.543229	1
1	263	6	22	12	1	1	12	1	1	1	2	1	0.445868	1
1	264	6	17	12	2	1	12	1	1	2	1	2	0.390994	1
1	265	6	21	13	1	2	21	1	2	1	2	1	0.44635	1
1	266	6	30	13	2	2	21	1	2	2	1	2	0.360436	1
1	267	6	11	14	1	2	21	1	2	1	2	1	0.429297	1
1	268	6	26	14	2	2	21	1	2	2	1	2	0.329857	1
1	269	6	7	15	1	2	21	1	2	1	2	1	0.481304	1
1	270	6	44	15	2	2	21	1	2	2	1	2	0.380981	1
1	271	6	13	16	1	2	22	1	1	1	2	1	0.450547	1
1	272	6	27	16	2	2	22	1	1	2	1	2	0.414052	1
1	273	6	37	17	1	2	22	1	1	1	2	1	0.415703	1
1	274	6	23	17	2	2	22	1	1	2	1	2	0.430017	1
1	275	6	46	18	1	2	22	1	1	1	2	1	0.415974	1
1	276	6	5	18	2	2	22	1	1	2	1	2	0.375768	0
1	277	6	3	19	1	2	21	1	2	1	2	1	0.37739	1
1	278	6	10	19	2	2	21	1	2	2	1	2	0.475354	1
1	279	6	12	20	1	2	21	1	2	1	2	1	0.530408	1
1	280	6	20	20	2	2	21	1	2	2	1	2	0.610919	1
1	281	6	16	21	1	2	21	1	2	1	2	1	0.56354	1
1	282	6	32	21	2	2	21	1	2	2	1	2	0.308147	1
1	283	6	19	22	1	2	22	1	1	1	2	1	0.479452	1
1	284	6	42	22	2	2	22	1	1	2	1	2	0.406039	1
1	285	6	6	23	1	2	22	1	1	1	2	1	0.463437	1
1	286	6	24	23	2	2	22	1	1	2	1	2	0.376853	1
1	287	6	35	24	1	2	22	1	1	1	2	1	0.462168	1
1	288	6	29	24	2	2	22	1	1	2	1	2	0.347683	1
2	1	1	25	1	1	1	11	1	2	1	2	1	0.499001	1
2	2	1	21	1	2	1	11	1	2	2	1	2	0.622298	1
2	3	1	7	2	1	1	11	1	2	1	2	1	0.51897	1
2	4	1	16	2	2	1	11	1	2	2	1	2	0.706794	1
2	5	1	27	3	1	1	11	1	2	1	2	1	0.63314	1
2	6	1	22	3	2	1	11	1	2	2	1	2	0.626361	1
2	7	1	14	4	1	1	12	1	1	1	2	1	0.41966	1
2	8	1	13	4	2	1	12	1	1	2	1	2	1.1002	1
2	9	1	36	5	1	1	12	1	1	1	2	1	0.394775	1
2	10	1	33	5	2	1	12	1	1	2	1	2	0.538904	1
2	11	1	29	6	1	1	12	1	1	1	2	1	0.364158	1
2	12	1	19	6	2	1	12	1	1	2	1	2	0.889777	1
2	13	1	12	7	1	1	11	1	2	1	2	1	0.569272	1
2	14	1	2	7	2	1	11	1	2	2	1	2	0.525606	1
2	15	1	6	8	1	1	11	1	2	1	2	1	0.672216	1
2	16	1	32	8	2	1	11	1	2	2	1	2	0.489471	1
2	17	1	38	9	1	1	11	1	2	1	2	1	1.2318	1
2	18	1	23	9	2	1	11	1	2	2	1	2	0.623797	1
2	19	1	10	10	1	1	12	1	1	1	2	1	0.603549	1
2	20	1	31	10	2	1	12	1	1	2	1	2	0.768063	1
2	21	1	46	11	1	1	12	1	1	1	2	1	0.39656	1
2	22	1	41	11	2	1	12	1	1	2	1	2	0.683725	1
2	23	1	47	12	1	1	12	1	1	1	2	1	0.461941	1
2	24	1	8	12	2	1	12	1	1	2	1	2	0.95975	1
2	25	1	18	13	1	2	21	1	2	1	2	1	0.494358	1
2	26	1	3	13	2	2	21	1	2	2	1	2	0.876287	1
2	27	1	24	14	1	2	21	1	2	1	2	1	0.452776	1
2	28	1	45	14	2	2	21	1	2	2	1	2	0.474446	1
2	29	1	37	15	1	2	21	1	2	1	2	1	0.349772	0
2	30	1	48	15	2	2	21	1	2	2	1	2	1.48019	1
2	31	1	28	16	1	2	22	1	1	1	2	1	0.397468	1
2	32	1	9	16	2	2	22	1	1	2	1	2	0.802602	1
2	33	1	42	17	1	2	22	1	1	1	2	1	1.2464	1
2	34	1	39	17	2	2	22	1	1	2	1	2	0.585866	1
2	35	1	4	18	1	2	22	1	1	1	2	1	0.457152	1
2	36	1	40	18	2	2	22	1	1	2	1	2	0.688892	1
2	37	1	17	19	1	2	21	1	2	1	2	1	0.601713	1
2	38	1	35	19	2	2	21	1	2	2	1	2	0.403349	1
2	39	1	15	20	1	2	21	1	2	1	2	1	0.571177	0
2	40	1	34	20	2	2	21	1	2	2	1	2	0.415114	1
2	41	1	20	21	1	2	21	1	2	1	2	1	0.967421	1
2	42	1	43	21	2	2	21	1	2	2	1	2	0.572612	1
2	43	1	44	22	1	2	22	1	1	1	2	1	0.371483	1
2	44	1	11	22	2	2	22	1	1	2	1	2	1.00969	1
2	45	1	26	23	1	2	22	1	1	1	2	1	0.395076	1
2	46	1	30	23	2	2	22	1	1	2	1	2	0.718956	1
2	47	1	1	24	1	2	22	1	1	1	2	1	0.847955	1
2	48	1	5	24	2	2	22	1	1	2	1	2	0.837956	1
2	49	2	22	1	1	1	11	1	2	1	2	1	0.644023	1
2	50	2	24	1	2	1	11	1	2	2	1	2	0.633159	1
2	51	2	10	2	1	1	11	1	2	1	2	1	0.699281	1
2	52	2	1	2	2	1	11	1	2	2	1	2	0.679738	1
2	53	2	7	3	1	1	11	1	2	1	2	1	0.492902	1
2	54	2	13	3	2	1	11	1	2	2	1	2	0.435764	1
2	55	2	29	4	1	1	12	1	1	1	2	1	0.605516	1
2	56	2	16	4	2	1	12	1	1	2	1	2	0.598686	1
2	57	2	20	5	1	1	12	1	1	1	2	1	0.532341	1
2	58	2	26	5	2	1	12	1	1	2	1	2	0.978793	1
2	59	2	4	6	1	1	12	1	1	1	2	1	0.619631	1
2	60	2	2	6	2	1	12	1	1	2	1	2	0.562908	0
2	61	2	8	7	1	1	11	1	2	1	2	1	0.47894	1
2	62	2	27	7	2	1	11	1	2	2	1	2	0.846514	1
2	63	2	41	8	1	1	11	1	2	1	2	1	0.528084	1
2	64	2	5	8	2	1	11	1	2	2	1	2	0.703112	1
2	65	2	6	9	1	1	11	1	2	1	2	1	0.697445	1
2	66	2	42	9	2	1	11	1	2	2	1	2	0.401584	1
2	67	2	30	10	1	1	12	1	1	1	2	1	0.893513	1
2	68	2	40	10	2	1	12	1	1	2	1	2	0.407931	1
2	69	2	23	11	1	1	12	1	1	1	2	1	0.510886	1
2	70	2	35	11	2	1	12	1	1	2	1	2	0.51454	1
2	71	2	14	12	1	1	12	1	1	1	2	1	0.562702	1
2	72	2	15	12	2	1	12	1	1	2	1	2	0.369759	0
2	73	2	28	13	1	2	21	1	2	1	2	1	0.405722	0
2	74	2	19	13	2	2	21	1	2	2	1	2	0.550471	1
2	75	2	45	14	1	2	21	1	2	1	2	1	0.454048	1
2	76	2	17	14	2	2	21	1	2	2	1	2	0.616716	1
2	78	2	38	15	2	2	21	1	2	2	1	2	0.452838	1
2	79	2	18	16	1	2	22	1	1	1	2	1	0.814853	1
2	80	2	39	16	2	2	22	1	1	2	1	2	0.532586	1
2	81	2	12	17	1	2	22	1	1	1	2	1	0.716935	1
2	82	2	48	17	2	2	22	1	1	2	1	2	0.565953	1
2	83	2	46	18	1	2	22	1	1	1	2	1	0.42836	1
2	84	2	33	18	2	2	22	1	1	2	1	2	0.567558	1
2	85	2	11	19	1	2	21	1	2	1	2	1	0.844162	1
2	86	2	37	19	2	2	21	1	2	2	1	2	0.422185	1
2	87	2	44	20	1	2	21	1	2	1	2	1	0.663827	1
2	88	2	3	20	2	2	21	1	2	2	1	2	0.874188	1
2	89	2	34	21	1	2	21	1	2	1	2	1	0.604201	1
2	90	2	32	21	2	2	21	1	2	2	1	2	0.635842	1
2	91	2	43	22	1	2	22	1	1	1	2	1	0.590417	1
2	92	2	47	22	2	2	22	1	1	2	1	2	0.519026	1
2	93	2	25	23	1	2	22	1	1	1	2	1	0.473956	1
2	94	2	9	23	2	2	22	1	1	2	1	2	0.599931	1
2	95	2	21	24	1	2	22	1	1	1	2	1	0.522086	1
2	96	2	36	24	2	2	22	1	1	2	1	2	0.556051	1
2	97	3	36	1	1	1	11	1	2	1	2	1	0.377045	1
2	98	3	44	1	2	1	11	1	2	2	1	2	0.622847	1
2	99	3	31	2	1	1	11	1	2	1	2	1	1.04731	0
2	100	3	19	2	2	1	11	1	2	2	1	2	0.569928	1
2	101	3	6	3	1	1	11	1	2	1	2	1	0.611165	1
2	102	3	1	3	2	1	11	1	2	2	1	2	0.528999	1
2	103	3	10	4	1	1	12	1	1	1	2	1	0.557949	1
2	104	3	24	4	2	1	12	1	1	2	1	2	0.588123	1
2	105	3	13	5	1	1	12	1	1	1	2	1	0.332327	1
2	106	3	30	5	2	1	12	1	1	2	1	2	0.687993	0
2	107	3	39	6	1	1	12	1	1	1	2	1	0.641483	1
2	108	3	43	6	2	1	12	1	1	2	1	2	0.531369	1
2	109	3	28	7	1	1	11	1	2	1	2	1	0.496775	1
2	110	3	35	7	2	1	11	1	2	2	1	2	0.556677	1
2	111	3	5	8	1	1	11	1	2	1	2	1	0.599676	1
2	112	3	25	8	2	1	11	1	2	2	1	2	0.616253	1
2	113	3	48	9	1	1	11	1	2	1	2	1	0.786945	1
2	114	3	8	9	2	1	11	1	2	2	1	2	0.676151	1
2	115	3	42	10	1	1	12	1	1	1	2	1	0.374568	1
2	116	3	17	10	2	1	12	1	1	2	1	2	0.454277	1
2	117	3	46	11	1	1	12	1	1	1	2	1	0.389243	1
2	118	3	15	11	2	1	12	1	1	2	1	2	0.304645	0
2	119	3	12	12	1	1	12	1	1	1	2	1	0.42275	1
2	120	3	23	12	2	1	12	1	1	2	1	2	0.371457	0
2	121	3	27	13	1	2	21	1	2	1	2	1	0.514783	1
2	122	3	22	13	2	2	21	1	2	2	1	2	0.450408	1
2	123	3	45	14	1	2	21	1	2	1	2	1	1.0198	1
2	124	3	14	14	2	2	21	1	2	2	1	2	0.525277	1
2	125	3	41	15	1	2	21	1	2	1	2	1	0.453771	1
2	126	3	9	15	2	2	21	1	2	2	1	2	0.573529	1
2	127	3	37	16	1	2	22	1	1	1	2	1	0.464981	1
2	128	3	47	16	2	2	22	1	1	2	1	2	0.612952	1
2	129	3	20	17	1	2	22	1	1	1	2	1	0.410117	1
2	130	3	34	17	2	2	22	1	1	2	1	2	0.7178	1
2	131	3	4	18	1	2	22	1	1	1	2	1	0.387518	1
2	132	3	21	18	2	2	22	1	1	2	1	2	0.468211	1
2	133	3	2	19	1	2	21	1	2	1	2	1	0.618351	1
2	134	3	38	19	2	2	21	1	2	2	1	2	0.645868	1
2	136	3	32	20	2	2	21	1	2	2	1	2	0.578838	1
2	137	3	3	21	1	2	21	1	2	1	2	1	0.539076	1
2	138	3	29	21	2	2	21	1	2	2	1	2	0.485777	1
2	139	3	18	22	1	2	22	1	1	1	2	1	0.747773	1
2	140	3	26	22	2	2	22	1	1	2	1	2	0.585089	1
2	141	3	16	23	1	2	22	1	1	1	2	1	0.676133	1
2	142	3	7	23	2	2	22	1	1	2	1	2	0.748466	1
2	143	3	40	24	1	2	22	1	1	1	2	1	0.48569	1
2	144	3	33	24	2	2	22	1	1	2	1	2	0.501843	1
2	145	4	12	1	1	1	11	1	2	1	2	1	0.497757	1
2	146	4	20	1	2	1	11	1	2	2	1	2	0.392513	1
2	147	4	46	2	1	1	11	1	2	1	2	1	0.536266	1
2	148	4	24	2	2	1	11	1	2	2	1	2	0.672755	1
2	149	4	36	3	1	1	11	1	2	1	2	1	0.491339	1
2	150	4	35	3	2	1	11	1	2	2	1	2	0.46101	1
2	151	4	21	4	1	1	12	1	1	1	2	1	0.553436	1
2	152	4	34	4	2	1	12	1	1	2	1	2	0.719595	1
2	153	4	45	5	1	1	12	1	1	1	2	1	0.552161	1
2	154	4	6	5	2	1	12	1	1	2	1	2	0.524723	1
2	155	4	2	6	1	1	12	1	1	1	2	1	0.594777	1
2	156	4	11	6	2	1	12	1	1	2	1	2	0.631061	1
2	157	4	32	7	1	1	11	1	2	1	2	1	0.447874	1
2	158	4	3	7	2	1	11	1	2	2	1	2	0.507548	0
2	159	4	48	8	1	1	11	1	2	1	2	1	0.527271	1
2	160	4	43	8	2	1	11	1	2	2	1	2	0.462552	1
2	161	4	38	9	1	1	11	1	2	1	2	1	0.462993	1
2	162	4	39	9	2	1	11	1	2	2	1	2	0.581953	1
2	163	4	9	10	1	1	12	1	1	1	2	1	0.41322	1
2	164	4	18	10	2	1	12	1	1	2	1	2	0.610977	1
2	165	4	22	11	1	1	12	1	1	1	2	1	0.522123	1
2	166	4	37	11	2	1	12	1	1	2	1	2	0.646934	1
2	167	4	25	12	1	1	12	1	1	1	2	1	0.59139	1
2	168	4	19	12	2	1	12	1	1	2	1	2	0.473791	1
2	169	4	30	13	1	2	21	1	2	1	2	1	0.524337	1
2	170	4	16	13	2	2	21	1	2	2	1	2	0.577202	1
2	171	4	29	14	1	2	21	1	2	1	2	1	0.656906	1
2	173	4	41	15	1	2	21	1	2	1	2	1	0.462795	1
2	174	4	7	15	2	2	21	1	2	2	1	2	0.561648	1
2	175	4	4	16	1	2	22	1	1	1	2	1	0.380332	1
2	176	4	40	16	2	2	22	1	1	2	1	2	0.553449	1
2	177	4	44	17	1	2	22	1	1	1	2	1	0.40598	1
2	178	4	33	17	2	2	22	1	1	2	1	2	0.621438	1
2	179	4	5	18	1	2	22	1	1	1	2	1	0.419164	1
2	180	4	27	18	2	2	22	1	1	2	1	2	0.501206	1
2	181	4	10	19	1	2	21	1	2	1	2	1	0.545412	1
2	182	4	1	19	2	2	21	1	2	2	1	2	0.399176	1
2	183	4	42	20	1	2	21	1	2	1	2	1	0.569741	1
2	184	4	8	20	2	2	21	1	2	2	1	2	0.669632	1
2	185	4	26	21	1	2	21	1	2	1	2	1	0.686999	1
2	186	4	28	21	2	2	21	1	2	2	1	2	0.716577	1
2	187	4	13	22	1	2	22	1	1	1	2	1	0.637244	1
2	188	4	47	22	2	2	22	1	1	2	1	2	0.674493	1
2	189	4	23	23	1	2	22	1	1	1	2	1	0.431847	1
2	190	4	15	23	2	2	22	1	1	2	1	2	0.796237	0
2	191	4	31	24	1	2	22	1	1	1	2	1	0.451716	1
2	192	4	14	24	2	2	22	1	1	2	1	2	0.634786	1
2	193	5	8	1	1	1	11	1	2	1	2	1	0.527634	1
2	194	5	38	1	2	1	11	1	2	2	1	2	1.02529	1
2	195	5	37	2	1	1	11	1	2	1	2	1	0.421151	1
2	196	5	33	2	2	1	11	1	2	2	1	2	0.739783	1
2	197	5	40	3	1	1	11	1	2	1	2	1	0.656104	1
2	198	5	5	3	2	1	11	1	2	2	1	2	0.593003	0
2	199	5	22	4	1	1	12	1	1	1	2	1	0.674582	1
2	200	5	47	4	2	1	12	1	1	2	1	2	0.559408	1
2	201	5	34	5	1	1	12	1	1	1	2	1	0.605981	1
2	202	5	6	5	2	1	12	1	1	2	1	2	0.508493	1
2	203	5	45	6	1	1	12	1	1	1	2	1	0.360552	1
2	204	5	17	6	2	1	12	1	1	2	1	2	0.489658	1
2	205	5	7	7	1	1	11	1	2	1	2	1	0.386733	1
2	206	5	16	7	2	1	11	1	2	2	1	2	0.445564	1
2	207	5	21	8	1	1	11	1	2	1	2	1	0.644405	1
2	208	5	32	8	2	1	11	1	2	2	1	2	0.41557	1
2	209	5	27	9	1	1	11	1	2	1	2	1	0.611513	1
2	210	5	18	9	2	1	11	1	2	2	1	2	0.468679	1
2	211	5	4	10	1	1	12	1	1	1	2	1	0.531301	1
2	212	5	25	10	2	1	12	1	1	2	1	2	0.607091	1
2	213	5	9	11	1	1	12	1	1	1	2	1	0.450227	1
2	214	5	41	11	2	1	12	1	1	2	1	2	0.517205	1
2	215	5	35	12	1	1	12	1	1	1	2	1	0.43138	1
2	216	5	24	12	2	1	12	1	1	2	1	2	1.02137	1
2	217	5	44	13	1	2	21	1	2	1	2	1	0.478214	1
2	218	5	28	13	2	2	21	1	2	2	1	2	0.547623	1
2	219	5	19	14	1	2	21	1	2	1	2	1	0.530012	1
2	220	5	23	14	2	2	21	1	2	2	1	2	0.589901	1
2	221	5	48	15	1	2	21	1	2	1	2	1	0.479744	1
2	222	5	20	15	2	2	21	1	2	2	1	2	0.546096	1
2	223	5	31	16	1	2	22	1	1	1	2	1	0.556086	1
2	224	5	3	16	2	2	22	1	1	2	1	2	0.519845	1
2	225	5	2	17	1	2	22	1	1	1	2	1	0.489167	1
2	226	5	12	17	2	2	22	1	1	2	1	2	0.634734	1
2	227	5	46	18	1	2	22	1	1	1	2	1	0.41386	1
2	228	5	30	18	2	2	22	1	1	2	1	2	0.550904	1
2	229	5	26	19	1	2	21	1	2	1	2	1	0.500423	1
2	230	5	13	19	2	2	21	1	2	2	1	2	0.614288	1
2	231	5	36	20	1	2	21	1	2	1	2	1	0.56826	1
2	232	5	29	20	2	2	21	1	2	2	1	2	0.940215	1
2	233	5	43	21	1	2	21	1	2	1	2	1	0.944041	1
2	234	5	39	21	2	2	21	1	2	2	1	2	0.544832	1
2	235	5	15	22	1	2	22	1	1	1	2	1	0.600543	1
2	236	5	10	22	2	2	22	1	1	2	1	2	0.518518	1
2	237	5	11	23	1	2	22	1	1	1	2	1	0.412574	1
2	238	5	1	23	2	2	22	1	1	2	1	2	0.740144	1
2	239	5	42	24	1	2	22	1	1	1	2	1	0.505863	1
2	240	5	14	24	2	2	22	1	1	2	1	2	0.499788	1
2	241	6	6	1	1	1	11	1	2	1	2	1	0.507253	1
2	242	6	5	1	2	1	11	1	2	2	1	2	0.542435	1
2	243	6	16	2	1	1	11	1	2	1	2	1	0.416347	1
2	244	6	39	2	2	1	11	1	2	2	1	2	0.387582	1
2	245	6	17	3	1	1	11	1	2	1	2	1	0.416419	1
2	246	6	34	3	2	1	11	1	2	2	1	2	0.42802	0
2	247	6	20	4	1	1	12	1	1	1	2	1	0.371	1
2	248	6	42	4	2	1	12	1	1	2	1	2	0.488135	1
2	249	6	22	5	1	1	12	1	1	1	2	1	0.369271	1
2	250	6	12	5	2	1	12	1	1	2	1	2	0.500462	1
2	251	6	35	6	1	1	12	1	1	1	2	1	0.430909	1
2	252	6	19	6	2	1	12	1	1	2	1	2	0.523571	1
2	253	6	14	7	1	1	11	1	2	1	2	1	0.513395	1
2	254	6	24	7	2	1	11	1	2	2	1	2	0.555636	1
2	255	6	46	8	1	1	11	1	2	1	2	1	0.520075	1
2	256	6	21	8	2	1	11	1	2	2	1	2	0.636507	1
2	257	6	40	9	1	1	11	1	2	1	2	1	0.681898	1
2	258	6	28	9	2	1	11	1	2	2	1	2	0.531684	1
2	259	6	3	10	1	1	12	1	1	1	2	1	0.386956	1
2	260	6	44	10	2	1	12	1	1	2	1	2	0.6817	1
2	261	6	47	11	1	1	12	1	1	1	2	1	0.450981	1
2	262	6	43	11	2	1	12	1	1	2	1	2	0.517586	1
2	263	6	45	12	1	1	12	1	1	1	2	1	0.55669	1
2	264	6	7	12	2	1	12	1	1	2	1	2	0.41232	1
2	265	6	23	13	1	2	21	1	2	1	2	1	0.521727	1
2	266	6	2	13	2	2	21	1	2	2	1	2	0.677379	1
2	267	6	25	14	1	2	21	1	2	1	2	1	0.451079	1
2	268	6	41	14	2	2	21	1	2	2	1	2	0.420527	1
2	269	6	15	15	1	2	21	1	2	1	2	1	0.504803	1
2	270	6	13	15	2	2	21	1	2	2	1	2	0.535107	1
2	271	6	36	16	1	2	22	1	1	1	2	1	0.421695	1
2	272	6	37	16	2	2	22	1	1	2	1	2	0.423933	1
2	273	6	30	17	1	2	22	1	1	1	2	1	0.609474	1
2	274	6	27	17	2	2	22	1	1	2	1	2	0.652916	1
2	275	6	26	18	1	2	22	1	1	1	2	1	0.515979	1
2	276	6	31	18	2	2	22	1	1	2	1	2	0.47417	1
2	277	6	18	19	1	2	21	1	2	1	2	1	0.689939	1
2	278	6	4	19	2	2	21	1	2	2	1	2	0.556283	1
2	279	6	8	20	1	2	21	1	2	1	2	1	0.404353	0
2	280	6	38	20	2	2	21	1	2	2	1	2	0.81471	1
2	281	6	32	21	1	2	21	1	2	1	2	1	0.496299	1
2	282	6	1	21	2	2	21	1	2	2	1	2	0.63199	1
2	283	6	11	22	1	2	22	1	1	1	2	1	0.699694	1
2	284	6	29	22	2	2	22	1	1	2	1	2	0.596484	1
2	285	6	10	23	1	2	22	1	1	1	2	1	0.378618	1
2	286	6	9	23	2	2	22	1	1	2	1	2	0.602507	1
2	287	6	48	24	1	2	22	1	1	1	2	1	0.499258	1
2	288	6	33	24	2	2	22	1	1	2	1	2	0.461423	1
3	1	1	24	1	1	1	11	1	2	1	2	1	0.700329	1
3	2	1	41	1	2	1	11	1	2	2	1	2	0.637522	1
3	3	1	4	2	1	1	11	1	2	1	2	1	0.697449	1
3	4	1	22	2	2	1	11	1	2	2	1	2	0.744665	1
3	5	1	17	3	1	1	11	1	2	1	2	1	0.400786	1
3	6	1	43	3	2	1	11	1	2	2	1	2	0.594147	1
3	7	1	31	4	1	1	12	1	1	1	2	1	0.616983	1
3	8	1	26	4	2	1	12	1	1	2	1	2	0.64408	1
3	9	1	15	5	1	1	12	1	1	1	2	1	0.427738	1
3	10	1	5	5	2	1	12	1	1	2	1	2	0.733083	1
3	11	1	3	6	1	1	12	1	1	1	2	1	0.756106	1
3	12	1	8	6	2	1	12	1	1	2	1	2	1.11234	1
3	13	1	38	7	1	1	11	1	2	1	2	1	0.667676	1
3	14	1	28	7	2	1	11	1	2	2	1	2	0.727698	1
3	15	1	30	8	1	1	11	1	2	1	2	1	0.780164	1
3	16	1	20	8	2	1	11	1	2	2	1	2	0.736332	1
3	17	1	32	9	1	1	11	1	2	1	2	1	0.692498	1
3	18	1	25	9	2	1	11	1	2	2	1	2	0.697191	1
3	19	1	42	10	1	1	12	1	1	1	2	1	0.623674	1
3	20	1	45	10	2	1	12	1	1	2	1	2	0.58426	1
3	21	1	10	11	1	1	12	1	1	1	2	1	0.843925	1
3	22	1	21	11	2	1	12	1	1	2	1	2	0.551294	1
3	23	1	13	12	1	1	12	1	1	1	2	1	0.581104	1
3	24	1	33	12	2	1	12	1	1	2	1	2	0.82294	1
3	25	1	23	13	1	2	21	1	2	1	2	1	0.699696	1
3	26	1	36	13	2	2	21	1	2	2	1	2	0.790608	1
3	28	1	7	14	2	2	21	1	2	2	1	2	0.66668	1
3	29	1	39	15	1	2	21	1	2	1	2	1	1.49857	1
3	30	1	46	15	2	2	21	1	2	2	1	2	0.510586	1
3	31	1	14	16	1	2	22	1	1	1	2	1	0.460656	1
3	32	1	44	16	2	2	22	1	1	2	1	2	0.760057	1
3	33	1	11	17	1	2	22	1	1	1	2	1	0.742217	1
3	34	1	35	17	2	2	22	1	1	2	1	2	0.889133	1
3	35	1	18	18	1	2	22	1	1	1	2	1	0.430047	1
3	36	1	9	18	2	2	22	1	1	2	1	2	0.679959	1
3	37	1	2	19	1	2	21	1	2	1	2	1	1.10975	1
3	38	1	40	19	2	2	21	1	2	2	1	2	0.766772	1
3	39	1	12	20	1	2	21	1	2	1	2	1	0.728944	1
3	40	1	48	20	2	2	21	1	2	2	1	2	0.930219	1
3	41	1	27	21	1	2	21	1	2	1	2	1	0.733545	1
3	42	1	37	21	2	2	21	1	2	2	1	2	0.427726	1
3	43	1	47	22	1	2	22	1	1	1	2	1	0.923361	1
3	44	1	6	22	2	2	22	1	1	2	1	2	0.996469	1
3	45	1	16	23	1	2	22	1	1	1	2	1	0.454519	1
3	46	1	29	23	2	2	22	1	1	2	1	2	0.725325	1
3	47	1	34	24	1	2	22	1	1	1	2	1	0.783011	1
3	48	1	19	24	2	2	22	1	1	2	1	2	0.372177	0
3	49	2	11	1	1	1	11	1	2	1	2	1	0.620373	1
3	50	2	4	1	2	1	11	1	2	2	1	2	0.745683	1
3	51	2	24	2	1	1	11	1	2	1	2	1	0.620678	1
3	52	2	21	2	2	1	11	1	2	2	1	2	0.862094	1
3	53	2	6	3	1	1	11	1	2	1	2	1	1.07334	1
3	54	2	48	3	2	1	11	1	2	2	1	2	0.939278	1
3	55	2	8	4	1	1	12	1	1	1	2	1	0.483086	1
3	56	2	47	4	2	1	12	1	1	2	1	2	0.854283	1
3	58	2	45	5	2	1	12	1	1	2	1	2	0.883431	1
3	59	2	22	6	1	1	12	1	1	1	2	1	0.663008	1
3	60	2	37	6	2	1	12	1	1	2	1	2	0.63854	1
3	61	2	18	7	1	1	11	1	2	1	2	1	0.633796	1
3	62	2	32	7	2	1	11	1	2	2	1	2	0.733004	1
3	63	2	41	8	1	1	11	1	2	1	2	1	1.21844	1
3	64	2	31	8	2	1	11	1	2	2	1	2	0.731974	1
3	65	2	43	9	1	1	11	1	2	1	2	1	0.724443	1
3	66	2	14	9	2	1	11	1	2	2	1	2	1.11902	1
3	67	2	2	10	1	1	12	1	1	1	2	1	0.486054	1
3	68	2	42	10	2	1	12	1	1	2	1	2	0.734672	1
3	69	2	15	11	1	1	12	1	1	1	2	1	0.999904	1
3	70	2	5	11	2	1	12	1	1	2	1	2	0.571235	0
3	71	2	26	12	1	1	12	1	1	1	2	1	0.797182	1
3	72	2	27	12	2	1	12	1	1	2	1	2	0.840048	1
3	73	2	40	13	1	2	21	1	2	1	2	1	0.593587	0
3	74	2	46	13	2	2	21	1	2	2	1	2	0.717434	1
3	75	2	7	14	1	2	21	1	2	1	2	1	0.730837	1
3	76	2	30	14	2	2	21	1	2	2	1	2	0.741824	1
3	77	2	36	15	1	2	21	1	2	1	2	1	0.758394	1
3	78	2	38	15	2	2	21	1	2	2	1	2	0.742635	1
3	79	2	20	16	1	2	22	1	1	1	2	1	0.489276	1
3	80	2	35	16	2	2	22	1	1	2	1	2	0.641364	1
3	81	2	1	17	1	2	22	1	1	1	2	1	0.806673	1
3	82	2	13	17	2	2	22	1	1	2	1	2	1.01139	1
3	83	2	39	18	1	2	22	1	1	1	2	1	0.456767	1
3	84	2	3	18	2	2	22	1	1	2	1	2	0.922776	1
3	85	2	9	19	1	2	21	1	2	1	2	1	0.836629	1
3	86	2	25	19	2	2	21	1	2	2	1	2	0.586832	1
3	87	2	29	20	1	2	21	1	2	1	2	1	1.03831	1
3	88	2	44	20	2	2	21	1	2	2	1	2	0.945087	0
3	89	2	28	21	1	2	21	1	2	1	2	1	0.704818	1
3	90	2	33	21	2	2	21	1	2	2	1	2	0.407659	1
3	91	2	19	22	1	2	22	1	1	1	2	1	0.463362	1
3	92	2	34	22	2	2	22	1	1	2	1	2	0.717356	1
3	93	2	10	23	1	2	22	1	1	1	2	1	0.537593	1
3	94	2	12	23	2	2	22	1	1	2	1	2	0.962389	1
3	95	2	17	24	1	2	22	1	1	1	2	1	0.680967	1
3	96	2	16	24	2	2	22	1	1	2	1	2	0.788573	1
3	97	3	5	1	1	1	11	1	2	1	2	1	0.63957	1
3	98	3	29	1	2	1	11	1	2	2	1	2	0.795334	1
3	99	3	38	2	1	1	11	1	2	1	2	1	0.667087	1
3	100	3	23	2	2	1	11	1	2	2	1	2	0.869671	1
3	101	3	39	3	1	1	11	1	2	1	2	1	0.737286	1
3	102	3	48	3	2	1	11	1	2	2	1	2	0.768718	1
3	103	3	40	4	1	1	12	1	1	1	2	1	0.459932	1
3	104	3	14	4	2	1	12	1	1	2	1	2	0.581762	1
3	106	3	42	5	2	1	12	1	1	2	1	2	0.523134	0
3	107	3	11	6	1	1	12	1	1	1	2	1	0.751336	1
3	108	3	43	6	2	1	12	1	1	2	1	2	0.461975	0
3	109	3	15	7	1	1	11	1	2	1	2	1	0.934092	1
3	110	3	21	7	2	1	11	1	2	2	1	2	0.773208	1
3	111	3	44	8	1	1	11	1	2	1	2	1	0.780707	0
3	112	3	2	8	2	1	11	1	2	2	1	2	0.620235	1
3	113	3	24	9	1	1	11	1	2	1	2	1	0.737019	1
3	114	3	25	9	2	1	11	1	2	2	1	2	0.661931	1
3	115	3	26	10	1	1	12	1	1	1	2	1	0.486703	1
3	116	3	18	10	2	1	12	1	1	2	1	2	0.80994	1
3	117	3	47	11	1	1	12	1	1	1	2	1	0.809191	1
3	118	3	6	11	2	1	12	1	1	2	1	2	0.669575	1
3	119	3	4	12	1	1	12	1	1	1	2	1	0.7539	1
3	120	3	9	12	2	1	12	1	1	2	1	2	0.629567	1
3	121	3	34	13	1	2	21	1	2	1	2	1	0.593012	1
3	122	3	27	13	2	2	21	1	2	2	1	2	0.714099	1
3	123	3	17	14	1	2	21	1	2	1	2	1	0.723834	1
3	124	3	41	14	2	2	21	1	2	2	1	2	0.758939	1
3	125	3	8	15	1	2	21	1	2	1	2	1	0.6422	1
3	126	3	10	15	2	2	21	1	2	2	1	2	0.745869	1
3	127	3	13	16	1	2	22	1	1	1	2	1	0.704333	1
3	128	3	3	16	2	2	22	1	1	2	1	2	0.827952	1
3	129	3	32	17	1	2	22	1	1	1	2	1	0.470602	1
3	130	3	12	17	2	2	22	1	1	2	1	2	0.528235	0
3	131	3	37	18	1	2	22	1	1	1	2	1	0.732014	1
3	132	3	16	18	2	2	22	1	1	2	1	2	0.734764	1
3	133	3	28	19	1	2	21	1	2	1	2	1	1.28169	1
3	134	3	45	19	2	2	21	1	2	2	1	2	1.20629	1
3	135	3	46	20	1	2	21	1	2	1	2	1	0.933011	1
3	136	3	35	20	2	2	21	1	2	2	1	2	0.822964	1
3	137	3	20	21	1	2	21	1	2	1	2	1	0.805504	1
3	138	3	19	21	2	2	21	1	2	2	1	2	0.824008	1
3	139	3	22	22	1	2	22	1	1	1	2	1	0.839225	1
3	140	3	33	22	2	2	22	1	1	2	1	2	0.975308	1
3	141	3	30	23	1	2	22	1	1	1	2	1	0.87608	1
3	142	3	36	23	2	2	22	1	1	2	1	2	0.892494	1
3	143	3	1	24	1	2	22	1	1	1	2	1	0.624054	1
3	144	3	31	24	2	2	22	1	1	2	1	2	0.998987	1
3	145	4	15	1	1	1	11	1	2	1	2	1	0.797415	1
3	146	4	22	1	2	1	11	1	2	2	1	2	1.08868	1
3	147	4	38	2	1	1	11	1	2	1	2	1	0.47948	1
3	148	4	36	2	2	1	11	1	2	2	1	2	0.412468	1
3	149	4	42	3	1	1	11	1	2	1	2	1	0.697677	1
3	150	4	5	3	2	1	11	1	2	2	1	2	0.788566	1
3	151	4	3	4	1	1	12	1	1	1	2	1	0.510636	1
3	152	4	48	4	2	1	12	1	1	2	1	2	0.822571	1
3	153	4	10	5	1	1	12	1	1	1	2	1	0.649827	1
3	154	4	23	5	2	1	12	1	1	2	1	2	0.729109	1
3	155	4	41	6	1	1	12	1	1	1	2	1	0.431984	1
3	156	4	19	6	2	1	12	1	1	2	1	2	0.706095	1
3	157	4	43	7	1	1	11	1	2	1	2	1	0.592957	1
3	158	4	26	7	2	1	11	1	2	2	1	2	0.593677	1
3	159	4	2	8	1	1	11	1	2	1	2	1	0.639722	1
3	160	4	28	8	2	1	11	1	2	2	1	2	0.559703	1
3	161	4	7	9	1	1	11	1	2	1	2	1	0.593523	1
3	162	4	11	9	2	1	11	1	2	2	1	2	0.62484	1
3	163	4	29	10	1	1	12	1	1	1	2	1	0.477498	1
3	164	4	44	10	2	1	12	1	1	2	1	2	1.41537	1
3	165	4	18	11	1	1	12	1	1	1	2	1	0.706671	1
3	166	4	30	11	2	1	12	1	1	2	1	2	0.664251	1
3	167	4	40	12	1	1	12	1	1	1	2	1	0.411763	1
3	168	4	20	12	2	1	12	1	1	2	1	2	0.647676	1
3	169	4	6	13	1	2	21	1	2	1	2	1	0.821154	1
3	170	4	24	13	2	2	21	1	2	2	1	2	0.61115	1
3	171	4	17	14	1	2	21	1	2	1	2	1	0.55242	1
3	172	4	33	14	2	2	21	1	2	2	1	2	0.642096	1
3	173	4	37	15	1	2	21	1	2	1	2	1	0.435356	0
3	174	4	9	15	2	2	21	1	2	2	1	2	0.67433	1
3	175	4	16	16	1	2	22	1	1	1	2	1	0.768303	1
3	176	4	34	16	2	2	22	1	1	2	1	2	0.707586	1
3	177	4	21	17	1	2	22	1	1	1	2	1	0.774719	1
3	178	4	46	17	2	2	22	1	1	2	1	2	0.684908	1
3	179	4	1	18	1	2	22	1	1	1	2	1	0.63427	1
3	180	4	32	18	2	2	22	1	1	2	1	2	0.605258	1
3	181	4	12	19	1	2	21	1	2	1	2	1	0.594158	1
3	182	4	4	19	2	2	21	1	2	2	1	2	0.668979	1
3	183	4	13	20	1	2	21	1	2	1	2	1	0.69521	1
3	184	4	31	20	2	2	21	1	2	2	1	2	0.647147	1
3	185	4	47	21	1	2	21	1	2	1	2	1	0.695775	1
3	186	4	27	21	2	2	21	1	2	2	1	2	0.43686	1
3	187	4	8	22	1	2	22	1	1	1	2	1	0.592847	1
3	188	4	14	22	2	2	22	1	1	2	1	2	0.745296	1
3	189	4	45	23	1	2	22	1	1	1	2	1	0.858626	1
3	190	4	35	23	2	2	22	1	1	2	1	2	0.550301	1
3	191	4	39	24	1	2	22	1	1	1	2	1	0.490999	1
3	192	4	25	24	2	2	22	1	1	2	1	2	0.667249	1
3	193	5	27	1	1	1	11	1	2	1	2	1	0.632864	1
3	194	5	30	1	2	1	11	1	2	2	1	2	0.687382	1
3	195	5	24	2	1	1	11	1	2	1	2	1	0.973657	1
3	196	5	4	2	2	1	11	1	2	2	1	2	0.651444	1
3	197	5	35	3	1	1	11	1	2	1	2	1	0.574565	1
3	198	5	13	3	2	1	11	1	2	2	1	2	0.699593	1
3	199	5	3	4	1	1	12	1	1	1	2	1	0.689244	1
3	200	5	25	4	2	1	12	1	1	2	1	2	0.825855	1
3	201	5	17	5	1	1	12	1	1	1	2	1	0.70767	1
3	202	5	18	5	2	1	12	1	1	2	1	2	0.876059	1
3	203	5	43	6	1	1	12	1	1	1	2	1	0.509172	1
3	204	5	38	6	2	1	12	1	1	2	1	2	1.10225	1
3	205	5	47	7	1	1	11	1	2	1	2	1	0.923151	1
3	206	5	16	7	2	1	11	1	2	2	1	2	0.745037	1
3	207	5	9	8	1	1	11	1	2	1	2	1	0.696911	1
3	208	5	10	8	2	1	11	1	2	2	1	2	0.963159	1
3	209	5	22	9	1	1	11	1	2	1	2	1	0.785934	1
3	210	5	1	9	2	1	11	1	2	2	1	2	0.578308	1
3	211	5	42	10	1	1	12	1	1	1	2	1	0.597665	1
3	212	5	6	10	2	1	12	1	1	2	1	2	0.798456	1
3	213	5	26	11	1	1	12	1	1	1	2	1	1.10731	1
3	214	5	37	11	2	1	12	1	1	2	1	2	0.703344	1
3	215	5	5	12	1	1	12	1	1	1	2	1	0.581	1
3	216	5	20	12	2	1	12	1	1	2	1	2	0.46918	1
3	217	5	32	13	1	2	21	1	2	1	2	1	0.626414	1
3	218	5	33	13	2	2	21	1	2	2	1	2	0.664835	1
3	219	5	14	14	1	2	21	1	2	1	2	1	0.639156	1
3	220	5	23	14	2	2	21	1	2	2	1	2	0.91545	1
3	221	5	45	15	1	2	21	1	2	1	2	1	0.563821	1
3	222	5	39	15	2	2	21	1	2	2	1	2	0.754347	1
3	223	5	21	16	1	2	22	1	1	1	2	1	0.736405	1
3	224	5	8	16	2	2	22	1	1	2	1	2	0.690791	1
3	225	5	12	17	1	2	22	1	1	1	2	1	0.42011	1
3	226	5	2	17	2	2	22	1	1	2	1	2	0.747658	1
3	227	5	11	18	1	2	22	1	1	1	2	1	0.611283	1
3	228	5	19	18	2	2	22	1	1	2	1	2	0.542868	1
3	229	5	48	19	1	2	21	1	2	1	2	1	0.863518	1
3	230	5	31	19	2	2	21	1	2	2	1	2	0.920904	1
3	231	5	7	20	1	2	21	1	2	1	2	1	0.788004	1
3	232	5	28	20	2	2	21	1	2	2	1	2	0.874372	1
3	234	5	46	21	2	2	21	1	2	2	1	2	0.634512	1
3	235	5	44	22	1	2	22	1	1	1	2	1	0.572858	1
3	236	5	15	22	2	2	22	1	1	2	1	2	0.663335	1
3	237	5	36	23	1	2	22	1	1	1	2	1	1.10396	1
3	238	5	34	23	2	2	22	1	1	2	1	2	0.697452	1
3	239	5	29	24	1	2	22	1	1	1	2	1	0.550475	1
3	240	5	40	24	2	2	22	1	1	2	1	2	1.10856	1
3	241	6	45	1	1	1	11	1	2	1	2	1	1.06502	0
3	242	6	39	1	2	1	11	1	2	2	1	2	0.650585	1
3	243	6	46	2	1	1	11	1	2	1	2	1	0.703214	1
3	244	6	26	2	2	1	11	1	2	2	1	2	0.728373	1
3	245	6	12	3	1	1	11	1	2	1	2	1	0.58243	1
3	246	6	2	3	2	1	11	1	2	2	1	2	0.843146	1
3	247	6	29	4	1	1	12	1	1	1	2	1	0.534181	1
3	248	6	14	4	2	1	12	1	1	2	1	2	0.801934	1
3	249	6	28	5	1	1	12	1	1	1	2	1	0.728567	1
3	250	6	20	5	2	1	12	1	1	2	1	2	0.926007	1
3	251	6	23	6	1	1	12	1	1	1	2	1	0.600308	1
3	252	6	24	6	2	1	12	1	1	2	1	2	0.906702	1
3	253	6	6	7	1	1	11	1	2	1	2	1	0.858657	1
3	254	6	27	7	2	1	11	1	2	2	1	2	0.669679	1
3	255	6	47	8	1	1	11	1	2	1	2	1	0.657572	1
3	256	6	40	8	2	1	11	1	2	2	1	2	1.18271	1
3	257	6	8	9	1	1	11	1	2	1	2	1	1.05489	1
3	258	6	21	9	2	1	11	1	2	2	1	2	0.881929	1
3	259	6	41	10	1	1	12	1	1	1	2	1	0.580297	1
3	260	6	15	10	2	1	12	1	1	2	1	2	0.729696	1
3	261	6	13	11	1	1	12	1	1	1	2	1	1.36973	1
3	262	6	1	11	2	1	12	1	1	2	1	2	0.806995	1
3	263	6	42	12	1	1	12	1	1	1	2	1	0.465084	1
3	264	6	44	12	2	1	12	1	1	2	1	2	0.55619	1
3	265	6	32	13	1	2	21	1	2	1	2	1	0.774726	1
3	266	6	16	13	2	2	21	1	2	2	1	2	0.588422	1
3	267	6	33	14	1	2	21	1	2	1	2	1	0.69816	1
3	268	6	18	14	2	2	21	1	2	2	1	2	1.0182	1
3	269	6	9	15	1	2	21	1	2	1	2	1	0.770441	1
3	270	6	3	15	2	2	21	1	2	2	1	2	0.44874	1
3	271	6	17	16	1	2	22	1	1	1	2	1	0.720057	1
3	272	6	10	16	2	2	22	1	1	2	1	2	0.59678	1
3	273	6	11	17	1	2	22	1	1	1	2	1	0.508303	1
3	274	6	19	17	2	2	22	1	1	2	1	2	1.07757	1
3	275	6	48	18	1	2	22	1	1	1	2	1	0.521021	1
3	276	6	5	18	2	2	22	1	1	2	1	2	0.625773	1
3	277	6	31	19	1	2	21	1	2	1	2	1	0.794438	1
3	278	6	37	19	2	2	21	1	2	2	1	2	0.657485	1
3	279	6	35	20	1	2	21	1	2	1	2	1	0.709086	1
3	280	6	25	20	2	2	21	1	2	2	1	2	0.721981	1
3	281	6	38	21	1	2	21	1	2	1	2	1	0.745147	1
3	282	6	34	21	2	2	21	1	2	2	1	2	0.632369	1
3	283	6	4	22	1	2	22	1	1	1	2	1	0.643672	1
3	284	6	43	22	2	2	22	1	1	2	1	2	0.994553	1
3	285	6	22	23	1	2	22	1	1	1	2	1	1.16306	1
3	286	6	7	23	2	2	22	1	1	2	1	2	1.13137	1
3	287	6	36	24	1	2	22	1	1	1	2	1	0.904027	1
3	288	6	30	24	2	2	22	1	1	2	1	2	0.676372	1
4	1	1	16	1	1	1	11	1	2	1	2	1	0.434905	1
4	2	1	9	1	2	1	11	1	2	2	1	2	0.677547	1
4	3	1	33	2	1	1	11	1	2	1	2	1	0.481024	1
4	4	1	37	2	2	1	11	1	2	2	1	2	0.473223	1
4	5	1	12	3	1	1	11	1	2	1	2	1	0.502221	1
4	6	1	6	3	2	1	11	1	2	2	1	2	1.04839	1
4	7	1	7	4	1	1	12	1	1	1	2	1	0.51807	1
4	8	1	19	4	2	1	12	1	1	2	1	2	0.529493	1
4	9	1	20	5	1	1	12	1	1	1	2	1	0.603526	1
4	10	1	38	5	2	1	12	1	1	2	1	2	0.465445	1
4	11	1	31	6	1	1	12	1	1	1	2	1	0.590727	1
4	12	1	14	6	2	1	12	1	1	2	1	2	0.828371	1
4	13	1	27	7	1	1	11	1	2	1	2	1	0.430892	1
4	14	1	21	7	2	1	11	1	2	2	1	2	0.607628	1
4	15	1	18	8	1	1	11	1	2	1	2	1	0.460584	1
4	16	1	36	8	2	1	11	1	2	2	1	2	0.51374	1
4	17	1	32	9	1	1	11	1	2	1	2	1	0.437051	1
4	18	1	24	9	2	1	11	1	2	2	1	2	0.45481	1
4	19	1	5	10	1	1	12	1	1	1	2	1	0.496123	1
4	20	1	23	10	2	1	12	1	1	2	1	2	0.562666	1
4	21	1	41	11	1	1	12	1	1	1	2	1	0.435728	1
4	22	1	28	11	2	1	12	1	1	2	1	2	0.459543	1
4	23	1	40	12	1	1	12	1	1	1	2	1	0.559544	1
4	24	1	26	12	2	1	12	1	1	2	1	2	0.441867	1
4	25	1	22	13	1	2	21	1	2	1	2	1	0.413337	1
4	26	1	15	13	2	2	21	1	2	2	1	2	0.524158	1
4	27	1	42	14	1	2	21	1	2	1	2	1	0.462618	1
4	28	1	48	14	2	2	21	1	2	2	1	2	0.543824	1
4	29	1	29	15	1	2	21	1	2	1	2	1	0.419894	1
4	30	1	3	15	2	2	21	1	2	2	1	2	0.727246	1
4	31	1	35	16	1	2	22	1	1	1	2	1	0.404752	1
4	32	1	13	16	2	2	22	1	1	2	1	2	0.532168	1
4	33	1	2	17	1	2	22	1	1	1	2	1	0.675814	1
4	34	1	44	17	2	2	22	1	1	2	1	2	0.588375	1
4	35	1	11	18	1	2	22	1	1	1	2	1	0.440727	1
4	36	1	39	18	2	2	22	1	1	2	1	2	0.447592	1
4	37	1	45	19	1	2	21	1	2	1	2	1	0.681114	1
4	38	1	4	19	2	2	21	1	2	2	1	2	0.451977	1
4	39	1	10	20	1	2	21	1	2	1	2	1	0.51901	1
4	40	1	46	20	2	2	21	1	2	2	1	2	0.599301	1
4	41	1	17	21	1	2	21	1	2	1	2	1	0.447868	1
4	42	1	43	21	2	2	21	1	2	2	1	2	0.506735	1
4	43	1	8	22	1	2	22	1	1	1	2	1	0.578717	1
4	44	1	30	22	2	2	22	1	1	2	1	2	0.47385	1
4	45	1	25	23	1	2	22	1	1	1	2	1	0.499699	1
4	46	1	34	23	2	2	22	1	1	2	1	2	0.550633	1
4	47	1	47	24	1	2	22	1	1	1	2	1	0.580767	1
4	48	1	1	24	2	2	22	1	1	2	1	2	1.18076	1
4	49	2	3	1	1	1	11	1	2	1	2	1	0.466404	1
4	50	2	39	1	2	1	11	1	2	2	1	2	0.507123	1
4	51	2	25	2	1	1	11	1	2	1	2	1	0.46612	1
4	52	2	4	2	2	1	11	1	2	2	1	2	0.517967	1
4	53	2	24	3	1	1	11	1	2	1	2	1	0.48518	1
4	54	2	34	3	2	1	11	1	2	2	1	2	0.484226	1
4	55	2	16	4	1	1	12	1	1	1	2	1	0.551196	1
4	56	2	7	4	2	1	12	1	1	2	1	2	0.529952	1
4	57	2	8	5	1	1	12	1	1	1	2	1	0.537181	1
4	58	2	9	5	2	1	12	1	1	2	1	2	0.513352	1
4	59	2	47	6	1	1	12	1	1	1	2	1	0.501198	1
4	60	2	28	6	2	1	12	1	1	2	1	2	0.54072	1
4	61	2	38	7	1	1	11	1	2	1	2	1	0.556977	1
4	62	2	46	7	2	1	11	1	2	2	1	2	0.444275	1
4	63	2	19	8	1	1	11	1	2	1	2	1	0.499196	1
4	64	2	27	8	2	1	11	1	2	2	1	2	0.560632	1
4	65	2	26	9	1	1	11	1	2	1	2	1	0.496395	1
4	66	2	43	9	2	1	11	1	2	2	1	2	0.515762	1
4	67	2	33	10	1	1	12	1	1	1	2	1	0.420238	1
4	68	2	2	10	2	1	12	1	1	2	1	2	0.522095	1
4	69	2	35	11	1	1	12	1	1	1	2	1	0.454471	1
4	70	2	29	11	2	1	12	1	1	2	1	2	0.506065	1
4	71	2	22	12	1	1	12	1	1	1	2	1	0.470338	1
4	72	2	44	12	2	1	12	1	1	2	1	2	0.50077	1
4	73	2	20	13	1	2	21	1	2	1	2	1	0.520597	1
4	74	2	36	13	2	2	21	1	2	2	1	2	0.581311	1
4	75	2	1	14	1	2	21	1	2	1	2	1	0.575303	1
4	76	2	11	14	2	2	21	1	2	2	1	2	0.503061	1
4	77	2	17	15	1	2	21	1	2	1	2	1	0.494306	1
4	78	2	12	15	2	2	21	1	2	2	1	2	0.467833	1
4	79	2	32	16	1	2	22	1	1	1	2	1	0.498836	1
4	80	2	10	16	2	2	22	1	1	2	1	2	0.460238	1
4	81	2	13	17	1	2	22	1	1	1	2	1	0.478146	1
4	82	2	15	17	2	2	22	1	1	2	1	2	0.752491	1
4	83	2	18	18	1	2	22	1	1	1	2	1	0.637537	1
4	84	2	41	18	2	2	22	1	1	2	1	2	0.502826	1
4	85	2	31	19	1	2	21	1	2	1	2	1	0.579395	1
4	86	2	21	19	2	2	21	1	2	2	1	2	0.518642	1
4	87	2	23	20	1	2	21	1	2	1	2	1	0.622987	1
4	88	2	45	20	2	2	21	1	2	2	1	2	0.445402	1
4	89	2	37	21	1	2	21	1	2	1	2	1	0.645699	1
4	90	2	5	21	2	2	21	1	2	2	1	2	0.884087	1
4	91	2	40	22	1	2	22	1	1	1	2	1	0.590606	1
4	92	2	14	22	2	2	22	1	1	2	1	2	0.536133	1
4	93	2	6	23	1	2	22	1	1	1	2	1	0.74478	1
4	94	2	48	23	2	2	22	1	1	2	1	2	0.584679	1
4	95	2	42	24	1	2	22	1	1	1	2	1	0.385652	1
4	96	2	30	24	2	2	22	1	1	2	1	2	0.458965	1
4	97	3	30	1	1	1	11	1	2	1	2	1	0.473093	1
4	98	3	42	1	2	1	11	1	2	2	1	2	0.512341	1
4	99	3	8	2	1	1	11	1	2	1	2	1	0.547938	1
4	100	3	14	2	2	1	11	1	2	2	1	2	0.533749	1
4	101	3	34	3	1	1	11	1	2	1	2	1	0.486122	1
4	102	3	33	3	2	1	11	1	2	2	1	2	0.454893	1
4	103	3	16	4	1	1	12	1	1	1	2	1	0.400163	1
4	104	3	23	4	2	1	12	1	1	2	1	2	0.458476	1
4	105	3	29	5	1	1	12	1	1	1	2	1	0.463553	1
4	106	3	9	5	2	1	12	1	1	2	1	2	0.41688	1
4	107	3	27	6	1	1	12	1	1	1	2	1	0.469314	1
4	108	3	10	6	2	1	12	1	1	2	1	2	0.496375	1
4	109	3	41	7	1	1	11	1	2	1	2	1	0.532453	1
4	110	3	36	7	2	1	11	1	2	2	1	2	0.497414	1
4	111	3	44	8	1	1	11	1	2	1	2	1	0.463991	1
4	112	3	5	8	2	1	11	1	2	2	1	2	0.469779	1
4	113	3	35	9	1	1	11	1	2	1	2	1	0.451981	1
4	114	3	4	9	2	1	11	1	2	2	1	2	0.54948	1
4	115	3	48	10	1	1	12	1	1	1	2	1	0.49087	1
4	116	3	18	10	2	1	12	1	1	2	1	2	0.464513	1
4	117	3	17	11	1	1	12	1	1	1	2	1	0.396228	1
4	118	3	37	11	2	1	12	1	1	2	1	2	0.437054	1
4	119	3	19	12	1	1	12	1	1	1	2	1	0.424035	1
4	120	3	2	12	2	1	12	1	1	2	1	2	0.521927	1
4	121	3	13	13	1	2	21	1	2	1	2	1	0.431743	1
4	122	3	6	13	2	2	21	1	2	2	1	2	0.465026	1
4	123	3	32	14	1	2	21	1	2	1	2	1	0.467316	1
4	124	3	47	14	2	2	21	1	2	2	1	2	0.474076	1
4	125	3	12	15	1	2	21	1	2	1	2	1	0.510876	1
4	126	3	31	15	2	2	21	1	2	2	1	2	0.466563	1
4	127	3	1	16	1	2	22	1	1	1	2	1	0.428249	1
4	128	3	46	16	2	2	22	1	1	2	1	2	0.624416	1
4	129	3	24	17	1	2	22	1	1	1	2	1	0.486773	1
4	130	3	39	17	2	2	22	1	1	2	1	2	0.498579	1
4	131	3	3	18	1	2	22	1	1	1	2	1	0.531412	1
4	132	3	11	18	2	2	22	1	1	2	1	2	0.417804	1
4	133	3	38	19	1	2	21	1	2	1	2	1	0.511099	1
4	134	3	20	19	2	2	21	1	2	2	1	2	0.656876	1
4	135	3	40	20	1	2	21	1	2	1	2	1	0.538825	1
4	136	3	28	20	2	2	21	1	2	2	1	2	0.566101	1
4	137	3	45	21	1	2	21	1	2	1	2	1	0.379509	1
4	138	3	43	21	2	2	21	1	2	2	1	2	0.453237	1
4	139	3	26	22	1	2	22	1	1	1	2	1	0.558504	1
4	140	3	15	22	2	2	22	1	1	2	1	2	0.486021	1
4	141	3	21	23	1	2	22	1	1	1	2	1	0.705537	1
4	142	3	25	23	2	2	22	1	1	2	1	2	0.563054	1
4	143	3	22	24	1	2	22	1	1	1	2	1	0.423289	1
4	144	3	7	24	2	2	22	1	1	2	1	2	0.458641	1
4	145	4	33	1	1	1	11	1	2	1	2	1	0.736344	1
4	146	4	48	1	2	1	11	1	2	2	1	2	0.55036	1
4	147	4	47	2	1	1	11	1	2	1	2	1	0.514026	1
4	148	4	9	2	2	1	11	1	2	2	1	2	0.471691	1
4	149	4	20	3	1	1	11	1	2	1	2	1	0.567609	1
4	150	4	26	3	2	1	11	1	2	2	1	2	0.58667	1
4	151	4	2	4	1	1	12	1	1	1	2	1	0.514456	1
4	152	4	30	4	2	1	12	1	1	2	1	2	0.429501	1
4	153	4	43	5	1	1	12	1	1	1	2	1	0.505422	1
4	154	4	21	5	2	1	12	1	1	2	1	2	0.484286	1
4	155	4	37	6	1	1	12	1	1	1	2	1	0.447688	1
4	156	4	44	6	2	1	12	1	1	2	1	2	0.525044	1
4	157	4	5	7	1	1	11	1	2	1	2	1	0.484995	1
4	158	4	45	7	2	1	11	1	2	2	1	2	0.50971	1
4	159	4	19	8	1	1	11	1	2	1	2	1	0.395537	1
4	160	4	29	8	2	1	11	1	2	2	1	2	0.352419	1
4	161	4	22	9	1	1	11	1	2	1	2	1	0.463882	1
4	162	4	39	9	2	1	11	1	2	2	1	2	0.476156	1
4	163	4	34	10	1	1	12	1	1	1	2	1	0.560534	1
4	164	4	6	10	2	1	12	1	1	2	1	2	0.460469	1
4	165	4	23	11	1	1	12	1	1	1	2	1	0.432678	1
4	166	4	32	11	2	1	12	1	1	2	1	2	0.512824	1
4	167	4	25	12	1	1	12	1	1	1	2	1	0.579679	1
4	168	4	24	12	2	1	12	1	1	2	1	2	0.621661	1
4	169	4	1	13	1	2	21	1	2	1	2	1	0.531744	1
4	170	4	4	13	2	2	21	1	2	2	1	2	0.519635	1
4	171	4	3	14	1	2	21	1	2	1	2	1	0.591441	1
4	172	4	31	14	2	2	21	1	2	2	1	2	0.487357	1
4	173	4	36	15	1	2	21	1	2	1	2	1	0.508202	1
4	174	4	28	15	2	2	21	1	2	2	1	2	0.489636	1
4	175	4	17	16	1	2	22	1	1	1	2	1	0.413062	1
4	176	4	8	16	2	2	22	1	1	2	1	2	0.564119	1
4	177	4	13	17	1	2	22	1	1	1	2	1	0.512283	1
4	178	4	41	17	2	2	22	1	1	2	1	2	0.575795	1
4	179	4	38	18	1	2	22	1	1	1	2	1	0.374512	1
4	180	4	35	18	2	2	22	1	1	2	1	2	0.547431	1
4	181	4	15	19	1	2	21	1	2	1	2	1	0.594648	1
4	182	4	12	19	2	2	21	1	2	2	1	2	0.480803	1
4	183	4	10	20	1	2	21	1	2	1	2	1	0.581932	1
4	184	4	40	20	2	2	21	1	2	2	1	2	0.61307	1
4	185	4	46	21	1	2	21	1	2	1	2	1	0.532126	1
4	186	4	27	21	2	2	21	1	2	2	1	2	0.602682	1
4	187	4	18	22	1	2	22	1	1	1	2	1	0.40465	1
4	188	4	14	22	2	2	22	1	1	2	1	2	0.481172	1
4	189	4	16	23	1	2	22	1	1	1	2	1	0.560197	1
4	190	4	7	23	2	2	22	1	1	2	1	2	0.539525	1
4	191	4	11	24	1	2	22	1	1	1	2	1	0.505326	1
4	192	4	42	24	2	2	22	1	1	2	1	2	0.4714	1
4	193	5	44	1	1	1	11	1	2	1	2	1	0.508585	1
4	194	5	41	1	2	1	11	1	2	2	1	2	0.688839	1
4	195	5	19	2	1	1	11	1	2	1	2	1	0.510376	1
4	196	5	47	2	2	1	11	1	2	2	1	2	0.491751	1
4	197	5	27	3	1	1	11	1	2	1	2	1	0.44424	1
4	198	5	46	3	2	1	11	1	2	2	1	2	0.546267	1
4	199	5	14	4	1	1	12	1	1	1	2	1	0.459527	1
4	200	5	10	4	2	1	12	1	1	2	1	2	0.477414	1
4	201	5	9	5	1	1	12	1	1	1	2	1	0.635806	1
4	202	5	20	5	2	1	12	1	1	2	1	2	0.440433	1
4	203	5	35	6	1	1	12	1	1	1	2	1	0.471622	1
4	204	5	22	6	2	1	12	1	1	2	1	2	0.523343	1
4	205	5	33	7	1	1	11	1	2	1	2	1	0.441222	1
4	206	5	30	7	2	1	11	1	2	2	1	2	0.452049	1
4	207	5	36	8	1	1	11	1	2	1	2	1	0.475904	1
4	208	5	5	8	2	1	11	1	2	2	1	2	0.456455	1
4	209	5	34	9	1	1	11	1	2	1	2	1	0.486776	1
4	210	5	11	9	2	1	11	1	2	2	1	2	0.483715	1
4	211	5	38	10	1	1	12	1	1	1	2	1	0.373408	1
4	212	5	16	10	2	1	12	1	1	2	1	2	0.551829	1
4	213	5	42	11	1	1	12	1	1	1	2	1	0.498077	1
4	214	5	40	11	2	1	12	1	1	2	1	2	0.527886	1
4	215	5	7	12	1	1	12	1	1	1	2	1	0.775566	1
4	216	5	23	12	2	1	12	1	1	2	1	2	0.426287	1
4	217	5	31	13	1	2	21	1	2	1	2	1	0.482905	1
4	218	5	18	13	2	2	21	1	2	2	1	2	0.556762	1
4	219	5	48	14	1	2	21	1	2	1	2	1	0.540728	1
4	220	5	8	14	2	2	21	1	2	2	1	2	0.446506	1
4	221	5	26	15	1	2	21	1	2	1	2	1	0.434819	1
4	222	5	43	15	2	2	21	1	2	2	1	2	0.485512	1
4	223	5	28	16	1	2	22	1	1	1	2	1	0.67498	1
4	224	5	15	16	2	2	22	1	1	2	1	2	0.482813	1
4	225	5	37	17	1	2	22	1	1	1	2	1	0.438597	1
4	226	5	6	17	2	2	22	1	1	2	1	2	0.507566	1
4	227	5	17	18	1	2	22	1	1	1	2	1	0.437907	1
4	228	5	25	18	2	2	22	1	1	2	1	2	0.445131	1
4	229	5	21	19	1	2	21	1	2	1	2	1	0.508003	1
4	230	5	3	19	2	2	21	1	2	2	1	2	0.550212	1
4	231	5	2	20	1	2	21	1	2	1	2	1	0.510264	1
4	232	5	24	20	2	2	21	1	2	2	1	2	0.472328	1
4	233	5	12	21	1	2	21	1	2	1	2	1	0.529891	1
4	234	5	32	21	2	2	21	1	2	2	1	2	0.624476	1
4	235	5	29	22	1	2	22	1	1	1	2	1	0.387909	1
4	236	5	45	22	2	2	22	1	1	2	1	2	0.51801	1
4	237	5	13	23	1	2	22	1	1	1	2	1	0.566711	1
4	238	5	4	23	2	2	22	1	1	2	1	2	0.516484	1
4	239	5	39	24	1	2	22	1	1	1	2	1	0.375051	1
4	240	5	1	24	2	2	22	1	1	2	1	2	0.549892	1
4	241	6	17	1	1	1	11	1	2	1	2	1	0.447433	1
4	242	6	29	1	2	1	11	1	2	2	1	2	0.404868	1
4	243	6	35	2	1	1	11	1	2	1	2	1	0.451221	1
4	244	6	18	2	2	1	11	1	2	2	1	2	0.442904	1
4	245	6	4	3	1	1	11	1	2	1	2	1	0.459101	1
4	246	6	43	3	2	1	11	1	2	2	1	2	0.577874	1
4	247	6	21	4	1	1	12	1	1	1	2	1	0.49205	1
4	248	6	25	4	2	1	12	1	1	2	1	2	0.430857	1
4	249	6	1	5	1	1	12	1	1	1	2	1	0.40946	1
4	250	6	28	5	2	1	12	1	1	2	1	2	0.437252	1
4	251	6	3	6	1	1	12	1	1	1	2	1	0.996488	1
4	252	6	45	6	2	1	12	1	1	2	1	2	0.376751	1
4	253	6	31	7	1	1	11	1	2	1	2	1	0.478542	1
4	254	6	47	7	2	1	11	1	2	2	1	2	0.369321	1
4	255	6	40	8	1	1	11	1	2	1	2	1	0.468486	1
4	256	6	34	8	2	1	11	1	2	2	1	2	0.493082	1
4	257	6	16	9	1	1	11	1	2	1	2	1	0.613924	1
4	258	6	26	9	2	1	11	1	2	2	1	2	0.393111	1
4	259	6	33	10	1	1	12	1	1	1	2	1	0.517358	1
4	260	6	46	10	2	1	12	1	1	2	1	2	0.360889	1
4	261	6	7	11	1	1	12	1	1	1	2	1	0.465888	1
4	262	6	9	11	2	1	12	1	1	2	1	2	0.431961	1
4	263	6	15	12	1	1	12	1	1	1	2	1	0.446412	1
4	264	6	42	12	2	1	12	1	1	2	1	2	0.47226	1
4	265	6	11	13	1	2	21	1	2	1	2	1	0.876312	1
4	266	6	13	13	2	2	21	1	2	2	1	2	0.489405	1
4	267	6	32	14	1	2	21	1	2	1	2	1	0.441203	1
4	268	6	14	14	2	2	21	1	2	2	1	2	0.493485	1
4	269	6	22	15	1	2	21	1	2	1	2	1	0.447027	1
4	270	6	10	15	2	2	21	1	2	2	1	2	0.510091	1
4	271	6	39	16	1	2	22	1	1	1	2	1	0.606558	1
4	272	6	44	16	2	2	22	1	1	2	1	2	0.424517	1
4	273	6	24	17	1	2	22	1	1	1	2	1	0.39996	1
4	274	6	30	17	2	2	22	1	1	2	1	2	0.436867	1
4	275	6	2	18	1	2	22	1	1	1	2	1	0.537496	1
4	276	6	27	18	2	2	22	1	1	2	1	2	0.488302	1
4	277	6	20	19	1	2	21	1	2	1	2	1	0.568525	1
4	278	6	12	19	2	2	21	1	2	2	1	2	0.504603	1
4	279	6	48	20	1	2	21	1	2	1	2	1	0.681134	1
4	280	6	19	20	2	2	21	1	2	2	1	2	0.526586	1
4	281	6	8	21	1	2	21	1	2	1	2	1	0.387786	1
4	282	6	37	21	2	2	21	1	2	2	1	2	0.462769	1
4	283	6	6	22	1	2	22	1	1	1	2	1	0.474269	1
4	284	6	41	22	2	2	22	1	1	2	1	2	0.485411	1
4	285	6	5	23	1	2	22	1	1	1	2	1	0.486592	1
4	286	6	38	23	2	2	22	1	1	2	1	2	0.525509	1
4	287	6	36	24	1	2	22	1	1	1	2	1	0.423352	1
4	288	6	23	24	2	2	22	1	1	2	1	2	0.46469	1
5	1	1	25	1	1	1	11	1	2	1	2	1	0.549343	1
5	2	1	8	1	2	1	11	1	2	2	1	2	0.855797	1
5	3	1	48	2	1	1	11	1	2	1	2	1	0.433454	1
5	4	1	7	2	2	1	11	1	2	2	1	2	0.401467	1
5	5	1	31	3	1	1	11	1	2	1	2	1	0.546295	1
5	6	1	1	3	2	1	11	1	2	2	1	2	0.978956	1
5	7	1	32	4	1	1	12	1	1	1	2	1	0.515774	1
5	8	1	18	4	2	1	12	1	1	2	1	2	0.550682	1
5	9	1	15	5	1	1	12	1	1	1	2	1	0.533662	1
5	10	1	38	5	2	1	12	1	1	2	1	2	0.530119	1
5	11	1	27	6	1	1	12	1	1	1	2	1	0.612942	1
5	12	1	28	6	2	1	12	1	1	2	1	2	0.548633	1
5	13	1	2	7	1	1	11	1	2	1	2	1	0.698518	1
5	14	1	40	7	2	1	11	1	2	2	1	2	0.692585	1
5	15	1	30	8	1	1	11	1	2	1	2	1	0.48477	1
5	16	1	21	8	2	1	11	1	2	2	1	2	0.410045	1
5	17	1	36	9	1	1	11	1	2	1	2	1	0.380474	1
5	18	1	19	9	2	1	11	1	2	2	1	2	0.48021	1
5	19	1	45	10	1	1	12	1	1	1	2	1	0.665366	1
5	20	1	12	10	2	1	12	1	1	2	1	2	0.494992	1
5	21	1	33	11	1	1	12	1	1	1	2	1	0.490081	1
5	22	1	4	11	2	1	12	1	1	2	1	2	0.635549	1
5	23	1	5	12	1	1	12	1	1	1	2	1	0.605809	1
5	24	1	42	12	2	1	12	1	1	2	1	2	0.431437	1
5	25	1	11	13	1	2	21	1	2	1	2	1	0.419523	0
5	26	1	29	13	2	2	21	1	2	2	1	2	0.514373	1
5	27	1	43	14	1	2	21	1	2	1	2	1	0.453667	1
5	28	1	47	14	2	2	21	1	2	2	1	2	0.578394	1
5	29	1	3	15	1	2	21	1	2	1	2	1	0.765395	1
5	30	1	9	15	2	2	21	1	2	2	1	2	0.555751	1
5	31	1	37	16	1	2	22	1	1	1	2	1	0.402798	1
5	32	1	44	16	2	2	22	1	1	2	1	2	0.399826	1
5	33	1	10	17	1	2	22	1	1	1	2	1	0.551894	1
5	34	1	24	17	2	2	22	1	1	2	1	2	0.507585	1
5	35	1	14	18	1	2	22	1	1	1	2	1	0.495857	1
5	36	1	23	18	2	2	22	1	1	2	1	2	0.508948	1
5	37	1	34	19	1	2	21	1	2	1	2	1	0.472288	1
5	38	1	35	19	2	2	21	1	2	2	1	2	0.428501	1
5	39	1	26	20	1	2	21	1	2	1	2	1	0.778124	1
5	40	1	39	20	2	2	21	1	2	2	1	2	0.438532	1
5	41	1	46	21	1	2	21	1	2	1	2	1	0.488342	1
5	42	1	13	21	2	2	21	1	2	2	1	2	0.471029	1
5	43	1	16	22	1	2	22	1	1	1	2	1	0.578313	1
5	44	1	41	22	2	2	22	1	1	2	1	2	0.465546	1
5	45	1	20	23	1	2	22	1	1	1	2	1	0.498408	1
5	46	1	6	23	2	2	22	1	1	2	1	2	0.621373	1
5	47	1	22	24	1	2	22	1	1	1	2	1	0.505415	1
5	48	1	17	24	2	2	22	1	1	2	1	2	0.420678	1
5	49	2	47	1	1	1	11	1	2	1	2	1	0.507353	1
5	50	2	9	1	2	1	11	1	2	2	1	2	0.534187	1
5	51	2	3	2	1	1	11	1	2	1	2	1	0.488438	1
5	52	2	46	2	2	1	11	1	2	2	1	2	0.516476	1
5	53	2	42	3	1	1	11	1	2	1	2	1	0.446438	1
5	54	2	27	3	2	1	11	1	2	2	1	2	0.475933	1
5	55	2	2	4	1	1	12	1	1	1	2	1	0.411003	1
5	56	2	29	4	2	1	12	1	1	2	1	2	0.546924	1
5	57	2	35	5	1	1	12	1	1	1	2	1	0.421586	1
5	58	2	14	5	2	1	12	1	1	2	1	2	0.365638	1
5	59	2	15	6	1	1	12	1	1	1	2	1	0.431116	1
5	60	2	38	6	2	1	12	1	1	2	1	2	0.479314	1
5	61	2	37	7	1	1	11	1	2	1	2	1	0.415101	1
5	62	2	5	7	2	1	11	1	2	2	1	2	0.488124	1
5	63	2	20	8	1	1	11	1	2	1	2	1	0.531438	1
5	64	2	26	8	2	1	11	1	2	2	1	2	0.475886	1
5	65	2	31	9	1	1	11	1	2	1	2	1	0.435275	1
5	66	2	22	9	2	1	11	1	2	2	1	2	0.729717	1
5	67	2	19	10	1	1	12	1	1	1	2	1	0.419202	1
5	68	2	13	10	2	1	12	1	1	2	1	2	0.549648	1
5	69	2	23	11	1	1	12	1	1	1	2	1	0.569868	1
5	70	2	44	11	2	1	12	1	1	2	1	2	0.482783	1
5	71	2	45	12	1	1	12	1	1	1	2	1	0.405861	1
5	72	2	25	12	2	1	12	1	1	2	1	2	0.578954	1
5	73	2	34	13	1	2	21	1	2	1	2	1	0.441156	1
5	74	2	33	13	2	2	21	1	2	2	1	2	0.597656	1
5	75	2	32	14	1	2	21	1	2	1	2	1	0.48475	1
5	76	2	6	14	2	2	21	1	2	2	1	2	0.487075	1
5	77	2	24	15	1	2	21	1	2	1	2	1	0.628715	1
5	78	2	10	15	2	2	21	1	2	2	1	2	0.467032	1
5	79	2	17	16	1	2	22	1	1	1	2	1	0.451564	1
5	80	2	36	16	2	2	22	1	1	2	1	2	0.564735	1
5	81	2	18	17	1	2	22	1	1	1	2	1	0.447007	1
5	82	2	39	17	2	2	22	1	1	2	1	2	0.484079	1
5	83	2	1	18	1	2	22	1	1	1	2	1	0.426788	1
5	84	2	48	18	2	2	22	1	1	2	1	2	0.438296	1
5	85	2	40	19	1	2	21	1	2	1	2	1	0.482984	1
5	86	2	43	19	2	2	21	1	2	2	1	2	0.666758	1
5	87	2	7	20	1	2	21	1	2	1	2	1	0.545135	1
5	88	2	30	20	2	2	21	1	2	2	1	2	0.557107	1
5	89	2	8	21	1	2	21	1	2	1	2	1	0.605945	1
5	90	2	4	21	2	2	21	1	2	2	1	2	0.465922	1
5	91	2	16	22	1	2	22	1	1	1	2	1	0.340743	1
5	92	2	21	22	2	2	22	1	1	2	1	2	0.563006	1
5	93	2	28	23	1	2	22	1	1	1	2	1	0.468129	0
5	94	2	12	23	2	2	22	1	1	2	1	2	0.485301	1
5	95	2	11	24	1	2	22	1	1	1	2	1	0.488473	1
5	96	2	41	24	2	2	22	1	1	2	1	2	0.485202	1
5	97	3	1	1	1	1	11	1	2	1	2	1	0.41511	1
5	98	3	38	1	2	1	11	1	2	2	1	2	0.381453	1
5	99	3	42	2	1	1	11	1	2	1	2	1	0.626616	1
5	100	3	2	2	2	1	11	1	2	2	1	2	0.534127	1
5	101	3	13	3	1	1	11	1	2	1	2	1	0.383259	1
5	102	3	16	3	2	1	11	1	2	2	1	2	0.835688	1
5	103	3	40	4	1	1	12	1	1	1	2	1	0.530416	1
5	104	3	32	4	2	1	12	1	1	2	1	2	0.509113	1
5	105	3	34	5	1	1	12	1	1	1	2	1	0.504725	1
5	106	3	48	5	2	1	12	1	1	2	1	2	0.418322	1
5	107	3	14	6	1	1	12	1	1	1	2	1	0.450619	1
5	108	3	12	6	2	1	12	1	1	2	1	2	0.526262	1
5	109	3	11	7	1	1	11	1	2	1	2	1	0.450834	1
5	110	3	21	7	2	1	11	1	2	2	1	2	0.420465	1
5	111	3	41	8	1	1	11	1	2	1	2	1	0.508401	1
5	112	3	9	8	2	1	11	1	2	2	1	2	0.368418	1
5	113	3	18	9	1	1	11	1	2	1	2	1	0.423487	1
5	114	3	33	9	2	1	11	1	2	2	1	2	0.396489	1
5	115	3	39	10	1	1	12	1	1	1	2	1	0.536859	1
5	116	3	44	10	2	1	12	1	1	2	1	2	0.486239	1
5	117	3	19	11	1	1	12	1	1	1	2	1	0.407678	1
5	118	3	5	11	2	1	12	1	1	2	1	2	0.387666	1
5	119	3	3	12	1	1	12	1	1	1	2	1	0.348747	1
5	120	3	36	12	2	1	12	1	1	2	1	2	0.550367	1
5	121	3	43	13	1	2	21	1	2	1	2	1	0.364898	1
5	122	3	29	13	2	2	21	1	2	2	1	2	0.619191	1
5	123	3	22	14	1	2	21	1	2	1	2	1	0.502605	1
5	124	3	15	14	2	2	21	1	2	2	1	2	0.475493	1
5	125	3	8	15	1	2	21	1	2	1	2	1	0.574384	1
5	126	3	31	15	2	2	21	1	2	2	1	2	0.446864	1
5	127	3	45	16	1	2	22	1	1	1	2	1	0.519146	1
5	128	3	24	16	2	2	22	1	1	2	1	2	0.477619	1
5	129	3	27	17	1	2	22	1	1	1	2	1	0.434242	1
5	130	3	7	17	2	2	22	1	1	2	1	2	0.412297	1
5	131	3	28	18	1	2	22	1	1	1	2	1	0.367585	1
5	132	3	23	18	2	2	22	1	1	2	1	2	0.426097	1
5	133	3	25	19	1	2	21	1	2	1	2	1	0.451031	1
5	134	3	26	19	2	2	21	1	2	2	1	2	0.526695	1
5	135	3	10	20	1	2	21	1	2	1	2	1	0.435995	1
5	136	3	17	20	2	2	21	1	2	2	1	2	0.487814	1
5	137	3	46	21	1	2	21	1	2	1	2	1	0.609259	1
5	138	3	20	21	2	2	21	1	2	2	1	2	0.580918	1
5	139	3	6	22	1	2	22	1	1	1	2	1	0.415888	1
5	140	3	35	22	2	2	22	1	1	2	1	2	0.474204	1
5	141	3	30	23	1	2	22	1	1	1	2	1	0.44744	1
5	142	3	37	23	2	2	22	1	1	2	1	2	0.453227	1
5	143	3	47	24	1	2	22	1	1	1	2	1	0.454261	1
5	144	3	4	24	2	2	22	1	1	2	1	2	0.36225	1
5	145	4	38	1	1	1	11	1	2	1	2	1	0.450105	1
5	146	4	28	1	2	1	11	1	2	2	1	2	0.553637	1
5	147	4	15	2	1	1	11	1	2	1	2	1	0.443444	1
5	148	4	39	2	2	1	11	1	2	2	1	2	0.407466	1
5	149	4	46	3	1	1	11	1	2	1	2	1	0.493345	1
5	150	4	14	3	2	1	11	1	2	2	1	2	0.446659	1
5	151	4	40	4	1	1	12	1	1	1	2	1	0.607622	1
5	152	4	11	4	2	1	12	1	1	2	1	2	0.505591	1
5	153	4	25	5	1	1	12	1	1	1	2	1	0.504456	1
5	154	4	45	5	2	1	12	1	1	2	1	2	0.636605	1
5	155	4	44	6	1	1	12	1	1	1	2	1	0.518935	1
5	156	4	31	6	2	1	12	1	1	2	1	2	0.414307	1
5	157	4	22	7	1	1	11	1	2	1	2	1	0.445436	1
5	158	4	4	7	2	1	11	1	2	2	1	2	0.503001	1
5	159	4	29	8	1	1	11	1	2	1	2	1	0.502528	1
5	160	4	9	8	2	1	11	1	2	2	1	2	0.465224	1
5	161	4	42	9	1	1	11	1	2	1	2	1	0.438601	1
5	162	4	41	9	2	1	11	1	2	2	1	2	0.571869	1
5	163	4	35	10	1	1	12	1	1	1	2	1	0.480308	1
5	164	4	8	10	2	1	12	1	1	2	1	2	0.413065	1
5	165	4	32	11	1	1	12	1	1	1	2	1	0.375163	1
5	166	4	3	11	2	1	12	1	1	2	1	2	0.566895	1
5	167	4	34	12	1	1	12	1	1	1	2	1	0.406109	1
5	168	4	18	12	2	1	12	1	1	2	1	2	0.470125	1
5	169	4	6	13	1	2	21	1	2	1	2	1	0.426064	1
5	170	4	36	13	2	2	21	1	2	2	1	2	0.36429	1
5	171	4	12	14	1	2	21	1	2	1	2	1	0.454634	1
5	172	4	26	14	2	2	21	1	2	2	1	2	0.408596	1
5	173	4	47	15	1	2	21	1	2	1	2	1	0.441033	1
5	174	4	20	15	2	2	21	1	2	2	1	2	0.399751	1
5	175	4	1	16	1	2	22	1	1	1	2	1	0.734074	1
5	176	4	33	16	2	2	22	1	1	2	1	2	0.523243	1
5	177	4	16	17	1	2	22	1	1	1	2	1	0.366313	1
5	178	4	21	17	2	2	22	1	1	2	1	2	0.466694	1
5	179	4	27	18	1	2	22	1	1	1	2	1	0.452809	1
5	180	4	7	18	2	2	22	1	1	2	1	2	0.582885	1
5	181	4	43	19	1	2	21	1	2	1	2	1	0.665007	1
5	182	4	48	19	2	2	21	1	2	2	1	2	0.535226	1
5	183	4	13	20	1	2	21	1	2	1	2	1	0.484025	1
5	184	4	37	20	2	2	21	1	2	2	1	2	0.539809	1
5	185	4	10	21	1	2	21	1	2	1	2	1	0.399438	1
5	186	4	23	21	2	2	21	1	2	2	1	2	0.396259	1
5	187	4	5	22	1	2	22	1	1	1	2	1	0.432592	1
5	188	4	17	22	2	2	22	1	1	2	1	2	0.428037	0
5	189	4	30	23	1	2	22	1	1	1	2	1	0.54724	1
5	190	4	24	23	2	2	22	1	1	2	1	2	0.529086	1
5	191	4	19	24	1	2	22	1	1	1	2	1	0.448849	1
5	192	4	2	24	2	2	22	1	1	2	1	2	0.379573	1
5	193	5	38	1	1	1	11	1	2	1	2	1	0.468149	1
5	194	5	44	1	2	1	11	1	2	2	1	2	0.469098	0
5	195	5	25	2	1	1	11	1	2	1	2	1	0.429998	1
5	196	5	46	2	2	1	11	1	2	2	1	2	0.488851	1
5	197	5	9	3	1	1	11	1	2	1	2	1	0.651877	1
5	198	5	1	3	2	1	11	1	2	2	1	2	0.471249	1
5	199	5	24	4	1	1	12	1	1	1	2	1	0.537816	1
5	200	5	13	4	2	1	12	1	1	2	1	2	0.442702	1
5	201	5	26	5	1	1	12	1	1	1	2	1	0.428173	1
5	202	5	7	5	2	1	12	1	1	2	1	2	0.517064	1
5	203	5	16	6	1	1	12	1	1	1	2	1	0.519256	1
5	204	5	17	6	2	1	12	1	1	2	1	2	0.438774	0
5	205	5	8	7	1	1	11	1	2	1	2	1	0.401635	1
5	206	5	41	7	2	1	11	1	2	2	1	2	0.441247	1
5	207	5	34	8	1	1	11	1	2	1	2	1	0.447479	1
5	208	5	40	8	2	1	11	1	2	2	1	2	0.43859	1
5	209	5	11	9	1	1	11	1	2	1	2	1	0.419057	1
5	210	5	2	9	2	1	11	1	2	2	1	2	0.459398	1
5	211	5	35	10	1	1	12	1	1	1	2	1	0.418419	1
5	212	5	42	10	2	1	12	1	1	2	1	2	0.350024	1
5	213	5	12	11	1	1	12	1	1	1	2	1	0.607123	1
5	214	5	22	11	2	1	12	1	1	2	1	2	0.697527	1
5	215	5	28	12	1	1	12	1	1	1	2	1	0.783187	1
5	216	5	20	12	2	1	12	1	1	2	1	2	0.451061	1
5	217	5	21	13	1	2	21	1	2	1	2	1	0.515967	1
5	218	5	14	13	2	2	21	1	2	2	1	2	0.408708	1
5	219	5	3	14	1	2	21	1	2	1	2	1	0.418863	1
5	220	5	18	14	2	2	21	1	2	2	1	2	0.357407	1
5	221	5	37	15	1	2	21	1	2	1	2	1	0.512828	1
5	222	5	36	15	2	2	21	1	2	2	1	2	0.385342	1
5	223	5	47	16	1	2	22	1	1	1	2	1	0.492209	1
5	224	5	48	16	2	2	22	1	1	2	1	2	0.515146	1
5	225	5	33	17	1	2	22	1	1	1	2	1	0.459442	1
5	226	5	30	17	2	2	22	1	1	2	1	2	0.411408	1
5	227	5	45	18	1	2	22	1	1	1	2	1	0.524055	1
5	228	5	10	18	2	2	22	1	1	2	1	2	0.419374	1
5	229	5	39	19	1	2	21	1	2	1	2	1	0.459595	1
5	230	5	19	19	2	2	21	1	2	2	1	2	0.420271	1
5	231	5	31	20	1	2	21	1	2	1	2	1	0.46425	1
5	232	5	15	20	2	2	21	1	2	2	1	2	0.443743	1
5	233	5	43	21	1	2	21	1	2	1	2	1	0.459585	1
5	234	5	27	21	2	2	21	1	2	2	1	2	0.700354	1
5	235	5	29	22	1	2	22	1	1	1	2	1	0.828561	1
5	236	5	23	22	2	2	22	1	1	2	1	2	0.380299	1
5	237	5	6	23	1	2	22	1	1	1	2	1	0.39286	1
5	238	5	32	23	2	2	22	1	1	2	1	2	0.551204	1
5	239	5	5	24	1	2	22	1	1	1	2	1	0.382725	1
5	240	5	4	24	2	2	22	1	1	2	1	2	0.458454	1
5	241	6	5	1	1	1	11	1	2	1	2	1	0.41077	1
5	242	6	6	1	2	1	11	1	2	2	1	2	0.571481	1
5	243	6	4	2	1	1	11	1	2	1	2	1	0.43272	1
5	244	6	26	2	2	1	11	1	2	2	1	2	0.545021	1
5	245	6	33	3	1	1	11	1	2	1	2	1	0.446067	1
5	246	6	45	3	2	1	11	1	2	2	1	2	0.46534	1
5	247	6	15	4	1	1	12	1	1	1	2	1	0.478474	1
5	248	6	20	4	2	1	12	1	1	2	1	2	0.456717	1
5	249	6	2	5	1	1	12	1	1	1	2	1	0.5302	1
5	250	6	31	5	2	1	12	1	1	2	1	2	0.442367	1
5	251	6	42	6	1	1	12	1	1	1	2	1	0.453819	1
5	252	6	35	6	2	1	12	1	1	2	1	2	0.458348	1
5	253	6	18	7	1	1	11	1	2	1	2	1	0.464952	1
5	254	6	16	7	2	1	11	1	2	2	1	2	0.425989	1
5	255	6	40	8	1	1	11	1	2	1	2	1	0.462048	1
5	256	6	41	8	2	1	11	1	2	2	1	2	0.506637	1
5	257	6	11	9	1	1	11	1	2	1	2	1	0.591629	1
5	258	6	13	9	2	1	11	1	2	2	1	2	0.402146	1
5	259	6	1	10	1	1	12	1	1	1	2	1	0.426056	1
5	260	6	29	10	2	1	12	1	1	2	1	2	0.468066	1
5	261	6	37	11	1	1	12	1	1	1	2	1	0.610835	1
5	262	6	46	11	2	1	12	1	1	2	1	2	0.437561	1
5	263	6	22	12	1	1	12	1	1	1	2	1	0.499711	1
5	264	6	17	12	2	1	12	1	1	2	1	2	0.488591	1
5	265	6	23	13	1	2	21	1	2	1	2	1	0.451061	1
5	266	6	8	13	2	2	21	1	2	2	1	2	0.481197	1
5	267	6	10	14	1	2	21	1	2	1	2	1	0.580345	1
5	268	6	7	14	2	2	21	1	2	2	1	2	0.437675	1
5	269	6	25	15	1	2	21	1	2	1	2	1	0.468898	1
5	270	6	47	15	2	2	21	1	2	2	1	2	0.381687	1
5	271	6	3	16	1	2	22	1	1	1	2	1	0.456983	1
5	272	6	43	16	2	2	22	1	1	2	1	2	0.506362	1
5	273	6	9	17	1	2	22	1	1	1	2	1	0.412682	1
5	274	6	27	17	2	2	22	1	1	2	1	2	0.508493	1
5	275	6	19	18	1	2	22	1	1	1	2	1	0.459078	1
5	276	6	44	18	2	2	22	1	1	2	1	2	0.420045	1
5	277	6	28	19	1	2	21	1	2	1	2	1	0.447219	1
5	278	6	38	19	2	2	21	1	2	2	1	2	0.545068	1
5	279	6	14	20	1	2	21	1	2	1	2	1	0.466839	1
5	280	6	32	20	2	2	21	1	2	2	1	2	0.453181	1
5	281	6	21	21	1	2	21	1	2	1	2	1	0.463415	1
5	282	6	30	21	2	2	21	1	2	2	1	2	0.494225	1
5	283	6	39	22	1	2	22	1	1	1	2	1	0.421044	1
5	284	6	48	22	2	2	22	1	1	2	1	2	0.385277	1
5	285	6	24	23	1	2	22	1	1	1	2	1	0.539154	1
5	286	6	12	23	2	2	22	1	1	2	1	2	0.552562	1
5	287	6	34	24	1	2	22	1	1	1	2	1	0.445706	1
5	288	6	36	24	2	2	22	1	1	2	1	2	0.465427	1
6	1	1	39	1	1	1	11	1	2	1	2	1	0.853552	1
6	2	1	34	1	2	1	11	1	2	2	1	2	0.442036	1
6	3	1	11	2	1	1	11	1	2	1	2	1	0.639449	1
6	4	1	26	2	2	1	11	1	2	2	1	2	0.61333	1
6	5	1	22	3	1	1	11	1	2	1	2	1	0.538465	1
6	7	1	27	4	1	1	12	1	1	1	2	1	0.586015	1
6	8	1	18	4	2	1	12	1	1	2	1	2	0.605364	1
6	9	1	20	5	1	1	12	1	1	1	2	1	0.676791	1
6	10	1	33	5	2	1	12	1	1	2	1	2	0.413778	1
6	11	1	40	6	1	1	12	1	1	1	2	1	0.449709	1
6	12	1	9	6	2	1	12	1	1	2	1	2	0.518409	1
6	13	1	44	7	1	1	11	1	2	1	2	1	0.682899	1
6	14	1	30	7	2	1	11	1	2	2	1	2	0.506049	1
6	15	1	21	8	1	1	11	1	2	1	2	1	0.577629	1
6	16	1	14	8	2	1	11	1	2	2	1	2	0.516623	1
6	17	1	7	9	1	1	11	1	2	1	2	1	0.472589	1
6	18	1	24	9	2	1	11	1	2	2	1	2	0.580126	1
6	19	1	47	10	1	1	12	1	1	1	2	1	0.472116	1
6	20	1	23	10	2	1	12	1	1	2	1	2	0.591963	1
6	21	1	48	11	1	1	12	1	1	1	2	1	0.474356	1
6	22	1	29	11	2	1	12	1	1	2	1	2	0.573022	1
6	23	1	28	12	1	1	12	1	1	1	2	1	0.394304	1
6	24	1	31	12	2	1	12	1	1	2	1	2	0.464062	1
6	25	1	3	13	1	2	21	1	2	1	2	1	0.52522	1
6	26	1	17	13	2	2	21	1	2	2	1	2	0.541742	1
6	27	1	32	14	1	2	21	1	2	1	2	1	0.672852	1
6	28	1	43	14	2	2	21	1	2	2	1	2	0.492156	1
6	29	1	2	15	1	2	21	1	2	1	2	1	0.575744	1
6	30	1	37	15	2	2	21	1	2	2	1	2	0.489094	1
6	31	1	13	16	1	2	22	1	1	1	2	1	0.342973	1
6	32	1	16	16	2	2	22	1	1	2	1	2	0.500847	1
6	33	1	25	17	1	2	22	1	1	1	2	1	0.553771	1
6	34	1	12	17	2	2	22	1	1	2	1	2	0.596768	1
6	35	1	35	18	1	2	22	1	1	1	2	1	0.365518	1
6	36	1	46	18	2	2	22	1	1	2	1	2	0.47991	1
6	37	1	5	19	1	2	21	1	2	1	2	1	0.534354	1
6	38	1	15	19	2	2	21	1	2	2	1	2	0.460141	1
6	39	1	38	20	1	2	21	1	2	1	2	1	0.657847	1
6	40	1	19	20	2	2	21	1	2	2	1	2	0.425957	1
6	41	1	10	21	1	2	21	1	2	1	2	1	0.503263	1
6	42	1	41	21	2	2	21	1	2	2	1	2	0.382445	0
6	43	1	6	22	1	2	22	1	1	1	2	1	0.508537	1
6	44	1	4	22	2	2	22	1	1	2	1	2	0.467525	1
6	45	1	36	23	1	2	22	1	1	1	2	1	0.396239	1
6	46	1	45	23	2	2	22	1	1	2	1	2	0.428463	1
6	47	1	42	24	1	2	22	1	1	1	2	1	0.516751	1
6	48	1	8	24	2	2	22	1	1	2	1	2	0.489436	1
6	49	2	31	1	1	1	11	1	2	1	2	1	0.520482	1
6	50	2	7	1	2	1	11	1	2	2	1	2	0.686222	1
6	51	2	2	2	1	1	11	1	2	1	2	1	0.574201	1
6	52	2	15	2	2	1	11	1	2	2	1	2	0.511733	1
6	53	2	45	3	1	1	11	1	2	1	2	1	0.39944	1
6	54	2	6	3	2	1	11	1	2	2	1	2	0.596293	1
6	55	2	24	4	1	1	12	1	1	1	2	1	0.478701	1
6	56	2	28	4	2	1	12	1	1	2	1	2	0.449363	1
6	57	2	25	5	1	1	12	1	1	1	2	1	0.486919	1
6	58	2	3	5	2	1	12	1	1	2	1	2	0.663803	1
6	59	2	11	6	1	1	12	1	1	1	2	1	0.750981	1
6	60	2	16	6	2	1	12	1	1	2	1	2	0.387926	1
6	61	2	10	7	1	1	11	1	2	1	2	1	0.57075	1
6	62	2	19	7	2	1	11	1	2	2	1	2	0.417877	1
6	63	2	4	8	1	1	11	1	2	1	2	1	0.431241	1
6	64	2	8	8	2	1	11	1	2	2	1	2	0.479076	1
6	65	2	20	9	1	1	11	1	2	1	2	1	0.502659	1
6	66	2	9	9	2	1	11	1	2	2	1	2	0.478689	1
6	67	2	39	10	1	1	12	1	1	1	2	1	0.487207	1
6	68	2	14	10	2	1	12	1	1	2	1	2	0.497628	1
6	69	2	46	11	1	1	12	1	1	1	2	1	0.34755	1
6	70	2	29	11	2	1	12	1	1	2	1	2	0.52468	1
6	71	2	40	12	1	1	12	1	1	1	2	1	0.417933	1
6	72	2	12	12	2	1	12	1	1	2	1	2	0.592741	1
6	73	2	48	13	1	2	21	1	2	1	2	1	0.413937	1
6	74	2	34	13	2	2	21	1	2	2	1	2	0.461645	1
6	75	2	43	14	1	2	21	1	2	1	2	1	0.419145	1
6	76	2	27	14	2	2	21	1	2	2	1	2	0.59997	1
6	77	2	44	15	1	2	21	1	2	1	2	1	0.393316	1
6	78	2	35	15	2	2	21	1	2	2	1	2	0.539818	1
6	79	2	21	16	1	2	22	1	1	1	2	1	0.59329	1
6	80	2	18	16	2	2	22	1	1	2	1	2	0.43629	1
6	81	2	26	17	1	2	22	1	1	1	2	1	0.458196	1
6	82	2	22	17	2	2	22	1	1	2	1	2	0.516367	1
6	83	2	42	18	1	2	22	1	1	1	2	1	0.483643	1
6	84	2	38	18	2	2	22	1	1	2	1	2	0.535502	1
6	85	2	17	19	1	2	21	1	2	1	2	1	0.535371	1
6	86	2	33	19	2	2	21	1	2	2	1	2	0.493469	1
6	87	2	37	20	1	2	21	1	2	1	2	1	0.498164	1
6	88	2	32	20	2	2	21	1	2	2	1	2	0.453519	1
6	89	2	41	21	1	2	21	1	2	1	2	1	0.497382	1
6	90	2	1	21	2	2	21	1	2	2	1	2	0.554606	1
6	91	2	47	22	1	2	22	1	1	1	2	1	0.325842	1
6	92	2	23	22	2	2	22	1	1	2	1	2	0.595724	1
6	93	2	30	23	1	2	22	1	1	1	2	1	0.630326	1
6	94	2	13	23	2	2	22	1	1	2	1	2	0.494597	1
6	95	2	5	24	1	2	22	1	1	1	2	1	0.499439	1
6	96	2	36	24	2	2	22	1	1	2	1	2	0.47592	1
6	97	3	41	1	1	1	11	1	2	1	2	1	0.617724	1
6	98	3	48	1	2	1	11	1	2	2	1	2	0.347794	1
6	99	3	5	2	1	1	11	1	2	1	2	1	0.512822	1
6	100	3	27	2	2	1	11	1	2	2	1	2	0.428563	1
6	101	3	33	3	1	1	11	1	2	1	2	1	0.512385	1
6	102	3	17	3	2	1	11	1	2	2	1	2	0.439088	1
6	103	3	22	4	1	1	12	1	1	1	2	1	0.415173	1
6	104	3	1	4	2	1	12	1	1	2	1	2	0.559026	1
6	105	3	13	5	1	1	12	1	1	1	2	1	0.44684	1
6	106	3	18	5	2	1	12	1	1	2	1	2	0.503776	1
6	107	3	21	6	1	1	12	1	1	1	2	1	0.472366	1
6	108	3	20	6	2	1	12	1	1	2	1	2	0.479536	1
6	109	3	4	7	1	1	11	1	2	1	2	1	0.520225	1
6	110	3	26	7	2	1	11	1	2	2	1	2	0.501064	1
6	111	3	9	8	1	1	11	1	2	1	2	1	0.580985	1
6	112	3	31	8	2	1	11	1	2	2	1	2	0.519245	1
6	113	3	29	9	1	1	11	1	2	1	2	1	0.504406	1
6	114	3	25	9	2	1	11	1	2	2	1	2	0.422256	1
6	115	3	36	10	1	1	12	1	1	1	2	1	0.447457	1
6	116	3	3	10	2	1	12	1	1	2	1	2	0.537277	1
6	117	3	28	11	1	1	12	1	1	1	2	1	0.560015	1
6	118	3	46	11	2	1	12	1	1	2	1	2	0.48722	1
6	119	3	42	12	1	1	12	1	1	1	2	1	0.38722	1
6	120	3	32	12	2	1	12	1	1	2	1	2	0.512132	1
6	121	3	40	13	1	2	21	1	2	1	2	1	0.48092	1
6	122	3	10	13	2	2	21	1	2	2	1	2	0.534529	1
6	123	3	30	14	1	2	21	1	2	1	2	1	0.613158	1
6	124	3	15	14	2	2	21	1	2	2	1	2	0.512565	1
6	125	3	19	15	1	2	21	1	2	1	2	1	0.512718	1
6	126	3	47	15	2	2	21	1	2	2	1	2	0.530654	1
6	127	3	45	16	1	2	22	1	1	1	2	1	0.423725	1
6	128	3	16	16	2	2	22	1	1	2	1	2	0.551978	1
6	129	3	23	17	1	2	22	1	1	1	2	1	0.470728	1
6	130	3	34	17	2	2	22	1	1	2	1	2	0.575905	1
6	131	3	6	18	1	2	22	1	1	1	2	1	0.335732	1
6	132	3	11	18	2	2	22	1	1	2	1	2	0.47514	1
6	133	3	2	19	1	2	21	1	2	1	2	1	0.549929	1
6	134	3	44	19	2	2	21	1	2	2	1	2	0.582337	1
6	135	3	37	20	1	2	21	1	2	1	2	1	0.521621	1
6	136	3	39	20	2	2	21	1	2	2	1	2	0.410882	1
6	137	3	43	21	1	2	21	1	2	1	2	1	0.412729	1
6	138	3	35	21	2	2	21	1	2	2	1	2	0.497335	1
6	139	3	38	22	1	2	22	1	1	1	2	1	0.535894	1
6	140	3	7	22	2	2	22	1	1	2	1	2	0.518511	1
6	141	3	12	23	1	2	22	1	1	1	2	1	0.502664	1
6	142	3	8	23	2	2	22	1	1	2	1	2	0.659364	1
6	143	3	14	24	1	2	22	1	1	1	2	1	0.456495	1
6	144	3	24	24	2	2	22	1	1	2	1	2	0.456964	1
6	145	4	32	1	1	1	11	1	2	1	2	1	0.566969	1
6	146	4	11	1	2	1	11	1	2	2	1	2	0.34868	1
6	147	4	47	2	1	1	11	1	2	1	2	1	0.348185	1
6	148	4	24	2	2	1	11	1	2	2	1	2	0.521561	1
6	149	4	30	3	1	1	11	1	2	1	2	1	0.434797	1
6	150	4	42	3	2	1	11	1	2	2	1	2	0.438664	1
6	151	4	35	4	1	1	12	1	1	1	2	1	0.456877	1
6	152	4	3	4	2	1	12	1	1	2	1	2	0.324708	0
6	153	4	23	5	1	1	12	1	1	1	2	1	0.432286	1
6	154	4	31	5	2	1	12	1	1	2	1	2	0.402435	1
6	155	4	33	6	1	1	12	1	1	1	2	1	0.341987	1
6	156	4	15	6	2	1	12	1	1	2	1	2	0.470805	1
6	157	4	44	7	1	1	11	1	2	1	2	1	0.333002	1
6	158	4	4	7	2	1	11	1	2	2	1	2	0.461773	1
6	159	4	45	8	1	1	11	1	2	1	2	1	0.461258	1
6	160	4	46	8	2	1	11	1	2	2	1	2	0.394778	1
6	161	4	48	9	1	1	11	1	2	1	2	1	0.452335	1
6	162	4	10	9	2	1	11	1	2	2	1	2	0.384572	1
6	163	4	27	10	1	1	12	1	1	1	2	1	0.349016	1
6	164	4	8	10	2	1	12	1	1	2	1	2	0.400253	1
6	165	4	40	11	1	1	12	1	1	1	2	1	0.49102	1
6	166	4	20	11	2	1	12	1	1	2	1	2	0.452992	1
6	167	4	2	12	1	1	12	1	1	1	2	1	0.340661	1
6	168	4	1	12	2	1	12	1	1	2	1	2	0.467955	1
6	169	4	26	13	1	2	21	1	2	1	2	1	0.919983	1
6	170	4	7	13	2	2	21	1	2	2	1	2	0.434282	1
6	171	4	38	14	1	2	21	1	2	1	2	1	0.441262	1
6	172	4	14	14	2	2	21	1	2	2	1	2	0.387186	1
6	173	4	41	15	1	2	21	1	2	1	2	1	0.352498	1
6	174	4	43	15	2	2	21	1	2	2	1	2	0.386288	0
6	175	4	16	16	1	2	22	1	1	1	2	1	0.471658	1
6	176	4	13	16	2	2	22	1	1	2	1	2	0.519882	1
6	177	4	19	17	1	2	22	1	1	1	2	1	0.501493	1
6	178	4	9	17	2	2	22	1	1	2	1	2	0.489815	1
6	179	4	17	18	1	2	22	1	1	1	2	1	0.340039	1
6	180	4	28	18	2	2	22	1	1	2	1	2	0.463549	1
6	181	4	36	19	1	2	21	1	2	1	2	1	0.400482	1
6	182	4	39	19	2	2	21	1	2	2	1	2	0.497635	1
6	183	4	25	20	1	2	21	1	2	1	2	1	0.556401	1
6	184	4	34	20	2	2	21	1	2	2	1	2	0.34873	1
6	185	4	6	21	1	2	21	1	2	1	2	1	0.410734	1
6	186	4	18	21	2	2	21	1	2	2	1	2	0.523238	1
6	187	4	12	22	1	2	22	1	1	1	2	1	0.497213	1
6	188	4	22	22	2	2	22	1	1	2	1	2	0.49462	1
6	189	4	29	23	1	2	22	1	1	1	2	1	0.499317	1
6	190	4	5	23	2	2	22	1	1	2	1	2	0.609067	1
6	191	4	21	24	1	2	22	1	1	1	2	1	0.343035	1
6	192	4	37	24	2	2	22	1	1	2	1	2	0.586471	1
6	193	5	7	1	1	1	11	1	2	1	2	1	0.405623	1
6	194	5	40	1	2	1	11	1	2	2	1	2	0.530784	1
6	195	5	36	2	1	1	11	1	2	1	2	1	0.421884	1
6	196	5	23	2	2	1	11	1	2	2	1	2	0.549603	1
6	197	5	33	3	1	1	11	1	2	1	2	1	0.444819	1
6	198	5	5	3	2	1	11	1	2	2	1	2	0.587975	1
6	199	5	12	4	1	1	12	1	1	1	2	1	0.329093	1
6	200	5	29	4	2	1	12	1	1	2	1	2	0.513398	1
6	201	5	22	5	1	1	12	1	1	1	2	1	0.504196	1
6	202	5	39	5	2	1	12	1	1	2	1	2	0.618358	1
6	203	5	28	6	1	1	12	1	1	1	2	1	0.371822	1
6	204	5	31	6	2	1	12	1	1	2	1	2	0.474945	1
6	205	5	10	7	1	1	11	1	2	1	2	1	0.374208	1
6	206	5	18	7	2	1	11	1	2	2	1	2	0.576916	1
6	207	5	1	8	1	1	11	1	2	1	2	1	0.552538	1
6	208	5	37	8	2	1	11	1	2	2	1	2	0.481285	1
6	209	5	43	9	1	1	11	1	2	1	2	1	0.493189	1
6	210	5	35	9	2	1	11	1	2	2	1	2	0.605012	1
6	211	5	46	10	1	1	12	1	1	1	2	1	0.664866	1
6	212	5	4	10	2	1	12	1	1	2	1	2	0.481077	1
6	213	5	27	11	1	1	12	1	1	1	2	1	0.416964	1
6	214	5	34	11	2	1	12	1	1	2	1	2	0.468106	1
6	215	5	45	12	1	1	12	1	1	1	2	1	0.524182	1
6	216	5	8	12	2	1	12	1	1	2	1	2	0.469312	1
6	217	5	26	13	1	2	21	1	2	1	2	1	0.43275	1
6	218	5	14	13	2	2	21	1	2	2	1	2	0.439366	1
6	219	5	2	14	1	2	21	1	2	1	2	1	0.378154	1
6	220	5	42	14	2	2	21	1	2	2	1	2	0.419538	1
6	221	5	32	15	1	2	21	1	2	1	2	1	0.510463	1
6	222	5	25	15	2	2	21	1	2	2	1	2	0.372629	1
6	223	5	38	16	1	2	22	1	1	1	2	1	0.659449	1
6	224	5	41	16	2	2	22	1	1	2	1	2	0.421269	1
6	225	5	30	17	1	2	22	1	1	1	2	1	0.602097	1
6	226	5	17	17	2	2	22	1	1	2	1	2	0.460617	1
6	227	5	16	18	1	2	22	1	1	1	2	1	0.582413	1
6	228	5	47	18	2	2	22	1	1	2	1	2	0.550552	1
6	229	5	9	19	1	2	21	1	2	1	2	1	0.613926	1
6	230	5	19	19	2	2	21	1	2	2	1	2	0.446408	1
6	231	5	48	20	1	2	21	1	2	1	2	1	0.728523	1
6	232	5	21	20	2	2	21	1	2	2	1	2	0.394625	1
6	233	5	3	21	1	2	21	1	2	1	2	1	0.346319	1
6	234	5	15	21	2	2	21	1	2	2	1	2	0.468874	1
6	235	5	6	22	1	2	22	1	1	1	2	1	0.441596	1
6	236	5	44	22	2	2	22	1	1	2	1	2	0.483831	1
6	237	5	13	23	1	2	22	1	1	1	2	1	0.406656	1
6	238	5	24	23	2	2	22	1	1	2	1	2	0.471926	1
6	239	5	11	24	1	2	22	1	1	1	2	1	0.328782	1
6	240	5	20	24	2	2	22	1	1	2	1	2	0.455433	1
6	241	6	16	1	1	1	11	1	2	1	2	1	0.428163	1
6	242	6	9	1	2	1	11	1	2	2	1	2	0.440757	1
6	243	6	6	2	1	1	11	1	2	1	2	1	0.439606	1
6	244	6	46	2	2	1	11	1	2	2	1	2	0.393653	1
6	245	6	4	3	1	1	11	1	2	1	2	1	0.400699	1
6	246	6	42	3	2	1	11	1	2	2	1	2	0.450741	1
6	247	6	23	4	1	1	12	1	1	1	2	1	0.420554	1
6	248	6	24	4	2	1	12	1	1	2	1	2	0.417359	1
6	249	6	5	5	1	1	12	1	1	1	2	1	0.489468	1
6	250	6	15	5	2	1	12	1	1	2	1	2	0.539179	1
6	251	6	10	6	1	1	12	1	1	1	2	1	0.466261	1
6	252	6	44	6	2	1	12	1	1	2	1	2	0.463438	1
6	253	6	22	7	1	1	11	1	2	1	2	1	0.533087	1
6	254	6	26	7	2	1	11	1	2	2	1	2	0.40841	1
6	255	6	13	8	1	1	11	1	2	1	2	1	0.444772	1
6	256	6	33	8	2	1	11	1	2	2	1	2	0.4683	1
6	257	6	38	9	1	1	11	1	2	1	2	1	0.399835	1
6	258	6	3	9	2	1	11	1	2	2	1	2	0.463307	1
6	259	6	39	10	1	1	12	1	1	1	2	1	0.542676	1
6	260	6	43	10	2	1	12	1	1	2	1	2	0.497242	1
6	261	6	21	11	1	1	12	1	1	1	2	1	0.353788	1
6	262	6	18	11	2	1	12	1	1	2	1	2	0.484563	1
6	263	6	29	12	1	1	12	1	1	1	2	1	0.441637	1
6	264	6	37	12	2	1	12	1	1	2	1	2	0.500281	1
6	265	6	30	13	1	2	21	1	2	1	2	1	0.483758	1
6	266	6	40	13	2	2	21	1	2	2	1	2	0.454098	1
6	267	6	8	14	1	2	21	1	2	1	2	1	0.400031	1
6	268	6	12	14	2	2	21	1	2	2	1	2	0.472729	1
6	269	6	35	15	1	2	21	1	2	1	2	1	0.452849	1
6	270	6	47	15	2	2	21	1	2	2	1	2	0.363518	1
6	271	6	17	16	1	2	22	1	1	1	2	1	0.672346	1
6	272	6	1	16	2	2	22	1	1	2	1	2	0.485634	1
6	273	6	36	17	1	2	22	1	1	1	2	1	0.451486	1
6	274	6	41	17	2	2	22	1	1	2	1	2	0.575771	1
6	275	6	11	18	1	2	22	1	1	1	2	1	0.340667	1
6	276	6	27	18	2	2	22	1	1	2	1	2	0.588061	1
6	277	6	32	19	1	2	21	1	2	1	2	1	0.371412	1
6	278	6	34	19	2	2	21	1	2	2	1	2	0.391216	1
6	279	6	7	20	1	2	21	1	2	1	2	1	0.423787	1
6	280	6	25	20	2	2	21	1	2	2	1	2	0.529759	0
6	281	6	31	21	1	2	21	1	2	1	2	1	0.391937	1
6	282	6	2	21	2	2	21	1	2	2	1	2	0.533028	1
6	283	6	28	22	1	2	22	1	1	1	2	1	0.65556	1
6	284	6	14	22	2	2	22	1	1	2	1	2	0.423778	1
6	285	6	48	23	1	2	22	1	1	1	2	1	0.29214	1
6	286	6	19	23	2	2	22	1	1	2	1	2	0.539359	1
6	287	6	20	24	1	2	22	1	1	1	2	1	0.485411	1
6	288	6	45	24	2	2	22	1	1	2	1	2	0.493127	1
7	1	1	4	1	1	1	11	1	2	1	2	1	0.671158	1
7	2	1	39	1	2	1	11	1	2	2	1	2	0.479803	1
7	3	1	35	2	1	1	11	1	2	1	2	1	0.485048	1
7	4	1	23	2	2	1	11	1	2	2	1	2	0.493478	1
7	5	1	47	3	1	1	11	1	2	1	2	1	0.511384	1
7	6	1	20	3	2	1	11	1	2	2	1	2	0.531508	1
7	7	1	28	4	1	1	12	1	1	1	2	1	0.413257	1
7	8	1	40	4	2	1	12	1	1	2	1	2	0.501433	1
7	9	1	42	5	1	1	12	1	1	1	2	1	0.481118	1
7	11	1	36	6	1	1	12	1	1	1	2	1	0.401772	1
7	12	1	26	6	2	1	12	1	1	2	1	2	0.446635	1
7	13	1	48	7	1	1	11	1	2	1	2	1	0.562805	1
7	14	1	22	7	2	1	11	1	2	2	1	2	0.439436	1
7	15	1	17	8	1	1	11	1	2	1	2	1	0.477058	1
7	16	1	10	8	2	1	11	1	2	2	1	2	0.6577	1
7	17	1	14	9	1	1	11	1	2	1	2	1	0.403118	1
7	18	1	3	9	2	1	11	1	2	2	1	2	0.542926	1
7	19	1	44	10	1	1	12	1	1	1	2	1	0.470674	1
7	20	1	7	10	2	1	12	1	1	2	1	2	0.618513	1
7	21	1	16	11	1	1	12	1	1	1	2	1	0.540192	1
7	22	1	43	11	2	1	12	1	1	2	1	2	0.549967	1
7	23	1	41	12	1	1	12	1	1	1	2	1	0.600882	1
7	24	1	24	12	2	1	12	1	1	2	1	2	0.460589	1
7	25	1	37	13	1	2	21	1	2	1	2	1	0.508041	1
7	26	1	45	13	2	2	21	1	2	2	1	2	0.582245	1
7	27	1	11	14	1	2	21	1	2	1	2	1	0.557782	1
7	28	1	12	14	2	2	21	1	2	2	1	2	0.649527	1
7	29	1	33	15	1	2	21	1	2	1	2	1	0.577976	1
7	30	1	18	15	2	2	21	1	2	2	1	2	0.801854	1
7	31	1	27	16	1	2	22	1	1	1	2	1	0.501658	1
7	32	1	13	16	2	2	22	1	1	2	1	2	0.512202	1
7	33	1	34	17	1	2	22	1	1	1	2	1	0.446907	1
7	34	1	6	17	2	2	22	1	1	2	1	2	0.552259	1
7	35	1	8	18	1	2	22	1	1	1	2	1	0.485882	1
7	36	1	38	18	2	2	22	1	1	2	1	2	0.501697	1
7	37	1	46	19	1	2	21	1	2	1	2	1	0.645866	1
7	38	1	25	19	2	2	21	1	2	2	1	2	0.463058	1
7	39	1	5	20	1	2	21	1	2	1	2	1	0.568632	1
7	40	1	19	20	2	2	21	1	2	2	1	2	0.609978	1
7	41	1	32	21	1	2	21	1	2	1	2	1	0.485944	1
7	42	1	21	21	2	2	21	1	2	2	1	2	0.467231	1
7	43	1	29	22	1	2	22	1	1	1	2	1	0.479155	1
7	44	1	9	22	2	2	22	1	1	2	1	2	0.60554	1
7	45	1	30	23	1	2	22	1	1	1	2	1	0.354021	1
7	46	1	31	23	2	2	22	1	1	2	1	2	0.719029	1
7	47	1	15	24	1	2	22	1	1	1	2	1	0.482678	1
7	48	1	2	24	2	2	22	1	1	2	1	2	0.664783	1
7	49	2	15	1	1	1	11	1	2	1	2	1	0.487205	1
7	50	2	12	1	2	1	11	1	2	2	1	2	0.455764	1
7	51	2	19	2	1	1	11	1	2	1	2	1	0.499247	1
7	52	2	23	2	2	1	11	1	2	2	1	2	0.540536	1
7	53	2	13	3	1	1	11	1	2	1	2	1	0.530629	1
7	54	2	10	3	2	1	11	1	2	2	1	2	0.552855	1
7	55	2	30	4	1	1	12	1	1	1	2	1	0.439786	1
7	56	2	4	4	2	1	12	1	1	2	1	2	0.588979	1
7	57	2	3	5	1	1	12	1	1	1	2	1	0.577362	1
7	58	2	48	5	2	1	12	1	1	2	1	2	0.920906	1
7	59	2	32	6	1	1	12	1	1	1	2	1	0.480882	1
7	60	2	42	6	2	1	12	1	1	2	1	2	0.580489	1
7	61	2	17	7	1	1	11	1	2	1	2	1	0.480668	1
7	62	2	29	7	2	1	11	1	2	2	1	2	0.481478	1
7	63	2	36	8	1	1	11	1	2	1	2	1	0.504872	1
7	64	2	43	8	2	1	11	1	2	2	1	2	0.462879	1
7	65	2	45	9	1	1	11	1	2	1	2	1	0.495077	1
7	66	2	41	9	2	1	11	1	2	2	1	2	0.477009	1
7	67	2	25	10	1	1	12	1	1	1	2	1	0.49689	1
7	68	2	27	10	2	1	12	1	1	2	1	2	0.475369	1
7	69	2	9	11	1	1	12	1	1	1	2	1	0.547363	1
7	70	2	28	11	2	1	12	1	1	2	1	2	0.53934	1
7	71	2	35	12	1	1	12	1	1	1	2	1	0.486802	1
7	72	2	22	12	2	1	12	1	1	2	1	2	0.477706	1
7	73	2	24	13	1	2	21	1	2	1	2	1	0.481924	1
7	74	2	34	13	2	2	21	1	2	2	1	2	0.607112	1
7	75	2	7	14	1	2	21	1	2	1	2	1	0.558904	1
7	76	2	47	14	2	2	21	1	2	2	1	2	0.487024	1
7	77	2	31	15	1	2	21	1	2	1	2	1	0.538169	1
7	78	2	46	15	2	2	21	1	2	2	1	2	0.579919	1
7	79	2	14	16	1	2	22	1	1	1	2	1	0.479611	1
7	80	2	2	16	2	2	22	1	1	2	1	2	0.568716	1
7	81	2	44	17	1	2	22	1	1	1	2	1	0.43781	1
7	82	2	18	17	2	2	22	1	1	2	1	2	0.525087	1
7	83	2	1	18	1	2	22	1	1	1	2	1	0.467324	1
7	84	2	39	18	2	2	22	1	1	2	1	2	0.510004	1
7	85	2	33	19	1	2	21	1	2	1	2	1	0.49636	1
7	86	2	16	19	2	2	21	1	2	2	1	2	0.501162	1
7	87	2	40	20	1	2	21	1	2	1	2	1	0.4401	1
7	88	2	5	20	2	2	21	1	2	2	1	2	0.481223	1
7	89	2	37	21	1	2	21	1	2	1	2	1	0.510952	1
7	90	2	8	21	2	2	21	1	2	2	1	2	0.48125	1
7	91	2	11	22	1	2	22	1	1	1	2	1	1.04156	1
7	92	2	38	22	2	2	22	1	1	2	1	2	0.50262	1
7	93	2	6	23	1	2	22	1	1	1	2	1	0.590623	1
7	94	2	20	23	2	2	22	1	1	2	1	2	0.458075	1
7	95	2	21	24	1	2	22	1	1	1	2	1	0.414888	1
7	96	2	26	24	2	2	22	1	1	2	1	2	0.757056	1
7	97	3	14	1	1	1	11	1	2	1	2	1	0.448222	1
7	98	3	21	1	2	1	11	1	2	2	1	2	0.518716	1
7	99	3	36	2	1	1	11	1	2	1	2	1	0.460891	1
7	100	3	15	2	2	1	11	1	2	2	1	2	0.471221	1
7	101	3	24	3	1	1	11	1	2	1	2	1	0.485915	1
7	102	3	1	3	2	1	11	1	2	2	1	2	0.451244	1
7	103	3	47	4	1	1	12	1	1	1	2	1	0.514679	1
7	104	3	16	4	2	1	12	1	1	2	1	2	0.611891	1
7	105	3	34	5	1	1	12	1	1	1	2	1	0.541691	1
7	106	3	48	5	2	1	12	1	1	2	1	2	0.555569	1
7	107	3	33	6	1	1	12	1	1	1	2	1	0.464197	1
7	108	3	46	6	2	1	12	1	1	2	1	2	0.510679	1
7	109	3	3	7	1	1	11	1	2	1	2	1	0.502868	1
7	110	3	38	7	2	1	11	1	2	2	1	2	0.579791	1
7	111	3	35	8	1	1	11	1	2	1	2	1	0.501948	1
7	112	3	39	8	2	1	11	1	2	2	1	2	0.53924	1
7	113	3	2	9	1	1	11	1	2	1	2	1	0.45777	1
7	114	3	41	9	2	1	11	1	2	2	1	2	0.43176	1
7	115	3	17	10	1	1	12	1	1	1	2	1	0.486797	1
7	116	3	27	10	2	1	12	1	1	2	1	2	0.487793	1
7	117	3	23	11	1	1	12	1	1	1	2	1	0.408696	1
7	118	3	6	11	2	1	12	1	1	2	1	2	0.529573	1
7	119	3	12	12	1	1	12	1	1	1	2	1	0.457146	1
7	120	3	9	12	2	1	12	1	1	2	1	2	0.445495	1
7	121	3	19	13	1	2	21	1	2	1	2	1	0.477747	1
7	122	3	30	13	2	2	21	1	2	2	1	2	0.479168	1
7	123	3	13	14	1	2	21	1	2	1	2	1	0.532052	1
7	124	3	26	14	2	2	21	1	2	2	1	2	0.464993	1
7	125	3	44	15	1	2	21	1	2	1	2	1	0.556284	1
7	126	3	25	15	2	2	21	1	2	2	1	2	0.454326	1
7	127	3	40	16	1	2	22	1	1	1	2	1	0.488265	1
7	128	3	5	16	2	2	22	1	1	2	1	2	0.534049	1
7	129	3	43	17	1	2	22	1	1	1	2	1	0.509972	1
7	130	3	42	17	2	2	22	1	1	2	1	2	0.572513	1
7	131	3	32	18	1	2	22	1	1	1	2	1	0.444615	1
7	132	3	45	18	2	2	22	1	1	2	1	2	0.504942	1
7	133	3	20	19	1	2	21	1	2	1	2	1	0.488642	1
7	134	3	4	19	2	2	21	1	2	2	1	2	0.595703	1
7	135	3	28	20	1	2	21	1	2	1	2	1	0.480657	1
7	136	3	7	20	2	2	21	1	2	2	1	2	0.523626	1
7	137	3	11	21	1	2	21	1	2	1	2	1	0.469708	1
7	138	3	37	21	2	2	21	1	2	2	1	2	0.499596	1
7	139	3	10	22	1	2	22	1	1	1	2	1	0.496799	1
7	140	3	31	22	2	2	22	1	1	2	1	2	0.463209	1
7	141	3	18	23	1	2	22	1	1	1	2	1	0.523611	1
7	142	3	29	23	2	2	22	1	1	2	1	2	0.458327	1
7	143	3	22	24	1	2	22	1	1	1	2	1	0.373696	1
7	144	3	8	24	2	2	22	1	1	2	1	2	0.500484	1
7	145	4	15	1	1	1	11	1	2	1	2	1	0.631744	1
7	146	4	38	1	2	1	11	1	2	2	1	2	0.458727	1
7	147	4	36	2	1	1	11	1	2	1	2	1	0.484921	1
7	148	4	20	2	2	1	11	1	2	2	1	2	0.555937	1
7	149	4	3	3	1	1	11	1	2	1	2	1	0.571466	1
7	150	4	28	3	2	1	11	1	2	2	1	2	0.587004	1
7	151	4	27	4	1	1	12	1	1	1	2	1	0.528707	1
7	152	4	39	4	2	1	12	1	1	2	1	2	0.483486	1
7	153	4	24	5	1	1	12	1	1	1	2	1	0.787338	1
7	154	4	42	5	2	1	12	1	1	2	1	2	0.465413	1
7	155	4	19	6	1	1	12	1	1	1	2	1	0.49731	1
7	156	4	47	6	2	1	12	1	1	2	1	2	0.53219	1
7	157	4	1	7	1	1	11	1	2	1	2	1	0.619775	1
7	158	4	35	7	2	1	11	1	2	2	1	2	0.529407	1
7	159	4	26	8	1	1	11	1	2	1	2	1	0.411738	1
7	160	4	8	8	2	1	11	1	2	2	1	2	0.583835	1
7	161	4	18	9	1	1	11	1	2	1	2	1	0.427879	1
7	162	4	31	9	2	1	11	1	2	2	1	2	0.461305	1
7	163	4	41	10	1	1	12	1	1	1	2	1	0.423881	1
7	164	4	40	10	2	1	12	1	1	2	1	2	0.543751	1
7	165	4	44	11	1	1	12	1	1	1	2	1	0.493727	1
7	166	4	2	11	2	1	12	1	1	2	1	2	0.57948	1
7	167	4	46	12	1	1	12	1	1	1	2	1	0.428636	1
7	168	4	23	12	2	1	12	1	1	2	1	2	0.555879	1
7	169	4	30	13	1	2	21	1	2	1	2	1	0.547945	1
7	170	4	21	13	2	2	21	1	2	2	1	2	0.603492	1
7	171	4	34	14	1	2	21	1	2	1	2	1	0.467978	1
7	172	4	17	14	2	2	21	1	2	2	1	2	0.549689	1
7	173	4	10	15	1	2	21	1	2	1	2	1	0.476915	1
7	174	4	45	15	2	2	21	1	2	2	1	2	0.506517	1
7	175	4	7	16	1	2	22	1	1	1	2	1	0.719711	1
7	176	4	32	16	2	2	22	1	1	2	1	2	0.611104	1
7	177	4	6	17	1	2	22	1	1	1	2	1	0.648035	1
7	178	4	12	17	2	2	22	1	1	2	1	2	0.599203	1
7	181	4	4	19	1	2	21	1	2	1	2	1	0.59091	1
7	182	4	33	19	2	2	21	1	2	2	1	2	0.642547	1
7	183	4	37	20	1	2	21	1	2	1	2	1	0.463064	1
7	184	4	48	20	2	2	21	1	2	2	1	2	0.481709	1
7	185	4	29	21	1	2	21	1	2	1	2	1	0.438569	1
7	186	4	43	21	2	2	21	1	2	2	1	2	0.502815	1
7	187	4	14	22	1	2	22	1	1	1	2	1	0.446385	1
7	188	4	5	22	2	2	22	1	1	2	1	2	0.587797	1
7	189	4	22	23	1	2	22	1	1	1	2	1	1.29975	1
7	190	4	9	23	2	2	22	1	1	2	1	2	0.601246	1
7	191	4	11	24	1	2	22	1	1	1	2	1	0.66641	1
7	192	4	16	24	2	2	22	1	1	2	1	2	0.54393	1
7	193	5	44	1	1	1	11	1	2	1	2	1	0.458361	1
7	194	5	34	1	2	1	11	1	2	2	1	2	0.527074	1
7	195	5	2	2	1	1	11	1	2	1	2	1	0.486221	1
7	196	5	1	2	2	1	11	1	2	2	1	2	0.454778	1
7	197	5	37	3	1	1	11	1	2	1	2	1	0.571694	1
7	198	5	8	3	2	1	11	1	2	2	1	2	0.51983	1
7	199	5	20	4	1	1	12	1	1	1	2	1	0.461579	1
7	200	5	30	4	2	1	12	1	1	2	1	2	0.681937	1
7	201	5	17	5	1	1	12	1	1	1	2	1	0.496102	1
7	202	5	23	5	2	1	12	1	1	2	1	2	0.50995	1
7	203	5	26	6	1	1	12	1	1	1	2	1	0.718981	1
7	204	5	32	6	2	1	12	1	1	2	1	2	0.585576	1
7	205	5	36	7	1	1	11	1	2	1	2	1	0.478337	1
7	206	5	18	7	2	1	11	1	2	2	1	2	0.581132	1
7	207	5	25	8	1	1	11	1	2	1	2	1	0.433698	1
7	208	5	21	8	2	1	11	1	2	2	1	2	0.48745	1
7	209	5	46	9	1	1	11	1	2	1	2	1	0.441897	1
7	210	5	35	9	2	1	11	1	2	2	1	2	0.391354	1
7	211	5	28	10	1	1	12	1	1	1	2	1	0.762807	1
7	212	5	6	10	2	1	12	1	1	2	1	2	0.522219	1
7	213	5	38	11	1	1	12	1	1	1	2	1	0.517178	1
7	214	5	43	11	2	1	12	1	1	2	1	2	0.53555	1
7	215	5	45	12	1	1	12	1	1	1	2	1	0.564405	1
7	216	5	27	12	2	1	12	1	1	2	1	2	0.649182	1
7	217	5	5	13	1	2	21	1	2	1	2	1	0.479568	1
7	218	5	42	13	2	2	21	1	2	2	1	2	0.527165	1
7	219	5	22	14	1	2	21	1	2	1	2	1	0.41157	1
7	220	5	33	14	2	2	21	1	2	2	1	2	0.567748	1
7	221	5	12	15	1	2	21	1	2	1	2	1	0.42259	1
7	222	5	29	15	2	2	21	1	2	2	1	2	0.57948	1
7	223	5	3	16	1	2	22	1	1	1	2	1	0.382977	1
7	224	5	4	16	2	2	22	1	1	2	1	2	0.527757	1
7	225	5	15	17	1	2	22	1	1	1	2	1	0.658992	1
7	226	5	11	17	2	2	22	1	1	2	1	2	0.460357	1
7	227	5	40	18	1	2	22	1	1	1	2	1	0.653584	1
7	228	5	39	18	2	2	22	1	1	2	1	2	0.760021	1
7	229	5	31	19	1	2	21	1	2	1	2	1	0.703335	1
7	230	5	16	19	2	2	21	1	2	2	1	2	0.752736	1
7	231	5	24	20	1	2	21	1	2	1	2	1	0.425961	1
7	232	5	19	20	2	2	21	1	2	2	1	2	0.523804	1
7	233	5	10	21	1	2	21	1	2	1	2	1	0.410086	1
7	234	5	7	21	2	2	21	1	2	2	1	2	0.430495	1
7	235	5	48	22	1	2	22	1	1	1	2	1	0.413834	1
7	236	5	13	22	2	2	22	1	1	2	1	2	0.502184	1
7	237	5	9	23	1	2	22	1	1	1	2	1	0.495876	1
7	238	5	41	23	2	2	22	1	1	2	1	2	0.556344	1
7	239	5	47	24	1	2	22	1	1	1	2	1	0.425416	1
7	240	5	14	24	2	2	22	1	1	2	1	2	0.617506	1
7	241	6	36	1	1	1	11	1	2	1	2	1	0.434671	1
7	242	6	10	1	2	1	11	1	2	2	1	2	0.652225	1
7	243	6	4	2	1	1	11	1	2	1	2	1	0.449718	1
7	244	6	22	2	2	1	11	1	2	2	1	2	0.467749	1
7	245	6	6	3	1	1	11	1	2	1	2	1	0.414025	1
7	246	6	39	3	2	1	11	1	2	2	1	2	0.528537	1
7	247	6	28	4	1	1	12	1	1	1	2	1	0.448066	1
7	248	6	3	4	2	1	12	1	1	2	1	2	0.461578	1
7	249	6	15	5	1	1	12	1	1	1	2	1	0.545269	0
7	250	6	27	5	2	1	12	1	1	2	1	2	0.498517	1
7	251	6	47	6	1	1	12	1	1	1	2	1	0.480929	1
7	252	6	33	6	2	1	12	1	1	2	1	2	0.450256	1
7	253	6	41	7	1	1	11	1	2	1	2	1	1.2509	1
7	254	6	42	7	2	1	11	1	2	2	1	2	0.727885	1
7	255	6	30	8	1	1	11	1	2	1	2	1	0.613091	1
7	256	6	34	8	2	1	11	1	2	2	1	2	0.44708	1
7	257	6	16	9	1	1	11	1	2	1	2	1	0.466597	1
7	258	6	17	9	2	1	11	1	2	2	1	2	0.55077	1
7	259	6	21	10	1	1	12	1	1	1	2	1	0.475725	1
7	260	6	44	10	2	1	12	1	1	2	1	2	0.502944	0
7	261	6	13	11	1	1	12	1	1	1	2	1	0.457334	1
7	262	6	23	11	2	1	12	1	1	2	1	2	0.475874	1
7	263	6	40	12	1	1	12	1	1	1	2	1	0.601554	1
7	264	6	29	12	2	1	12	1	1	2	1	2	0.426917	1
7	265	6	20	13	1	2	21	1	2	1	2	1	0.45995	1
7	266	6	7	13	2	2	21	1	2	2	1	2	0.524431	1
7	267	6	18	14	1	2	21	1	2	1	2	1	0.728915	1
7	268	6	8	14	2	2	21	1	2	2	1	2	0.605134	1
7	269	6	24	15	1	2	21	1	2	1	2	1	0.456705	1
7	270	6	45	15	2	2	21	1	2	2	1	2	0.512004	1
7	271	6	26	16	1	2	22	1	1	1	2	1	0.400323	1
7	272	6	43	16	2	2	22	1	1	2	1	2	1.05734	1
7	273	6	12	17	1	2	22	1	1	1	2	1	1.06144	1
7	274	6	11	17	2	2	22	1	1	2	1	2	0.685755	1
7	275	6	2	18	1	2	22	1	1	1	2	1	0.368701	1
7	276	6	32	18	2	2	22	1	1	2	1	2	0.563666	1
7	277	6	35	19	1	2	21	1	2	1	2	1	0.554887	1
7	278	6	38	19	2	2	21	1	2	2	1	2	0.515711	1
7	279	6	19	20	1	2	21	1	2	1	2	1	0.459116	1
7	280	6	46	20	2	2	21	1	2	2	1	2	0.510733	1
7	281	6	14	21	1	2	21	1	2	1	2	1	0.503095	1
7	282	6	1	21	2	2	21	1	2	2	1	2	0.51933	1
7	283	6	31	22	1	2	22	1	1	1	2	1	0.458548	1
[truncated: 6,584 more rows]
