# Supplementary material for: The engaging nature of interactive gestures
Source: PLoS One. 2020 Apr 23;15(4):e0232128. doi: 10.1371/journal.pone.0232128 (PMC7179864; doi:10.1371/journal.pone.0232128)
Supplement: S3 Data — (XLSX) [file pone.0232128.s006.xlsx]

## Sheet: Foglio1
G1_RightUp_G2_LeftUP	N_Trial	Sogg	Block	Trial	StimType	Target_1Up_2Inv	RT	ACC	InterComm	HandPicture	PictureHemi_1Right_2Left	Hand_G1_1Right_2Left	Hand_G2_1Right_2Left	Hand_Right1_Left2
1	14	1	1	1	7	2	1.41267	0	1	11	2	2	1	2
1	27	1	1	4	14	1	1.25477	0	2	21	2	1	2	1
1	30	1	1	3	15	2	1.06864	0	2	21	2	2	1	2
1	111	1	3	19	8	1	0.491086	0	1	11	2	1	2	1
1	204	1	5	36	6	2	0.470396	0	1	12	1	2	1	2
1	249	1	6	8	5	1	0.449114	0	1	12	1	1	2	1
1	276	1	6	1	18	2	0.655957	0	2	22	1	2	1	2
1	32	2	1	21	16	2	0.674208	0	2	22	1	2	1	2
1	214	3	5	35	11	2	0.500131	0	1	12	1	2	1	2
1	231	3	5	41	20	1	0.472632	0	2	21	2	1	2	1
1	233	3	5	25	21	1	0.443055	0	2	21	2	1	2	1
1	256	3	6	26	8	2	0.465743	0	1	11	2	2	1	2
1	67	4	2	3	10	1	0.558064	0	1	12	1	1	2	1
1	72	4	2	20	12	2	0.428482	0	1	12	1	2	1	2
1	183	4	4	4	20	1	0.689201	0	2	21	2	1	2	1
1	207	4	5	36	8	1	0.410679	0	1	11	2	1	2	1
1	219	4	5	47	14	1	0.509138	0	2	21	2	1	2	1
1	13	5	1	36	7	1	0.970163	0	1	11	2	1	2	1
1	24	5	1	26	12	2	0.806666	0	1	12	1	2	1	2
1	25	5	1	16	13	1	0.532941	0	2	21	2	1	2	1
1	36	5	1	17	18	2	0.653172	0	2	22	1	2	1	2
1	39	5	1	9	20	1	0.692619	0	2	21	2	1	2	1
1	41	5	1	25	21	1	0.375035	0	2	21	2	1	2	1
1	48	5	1	44	24	2	1.01552	0	2	22	1	2	1	2
1	87	5	2	38	20	1	0.496864	0	2	21	2	1	2	1
1	101	5	3	10	3	1	0.498878	0	1	11	2	1	2	1
1	132	5	3	16	18	2	0.491295	0	2	22	1	2	1	2
1	176	5	4	6	16	2	1.04787	0	2	22	1	2	1	2
1	207	5	5	1	8	1	0.431506	0	1	11	2	1	2	1
1	209	5	5	10	9	1	0.480291	0	1	11	2	1	2	1
1	216	5	5	9	12	2	0.472107	0	1	12	1	2	1	2
1	231	5	5	11	20	1	0.645713	0	2	21	2	1	2	1
1	240	5	5	23	24	2	0.465898	0	2	22	1	2	1	2
1	284	5	6	18	22	2	0.644638	0	2	22	1	2	1	2
1	37	6	1	44	19	1	0.809999	0	2	21	2	1	2	1
1	5	7	1	9	3	1	0.672536	0	1	11	2	1	2	1
1	9	7	1	17	5	1	0.768546	0	1	12	1	1	2	1
1	14	7	1	5	7	2	0.554639	0	1	11	2	2	1	2
1	17	7	1	4	9	1	0.453724	0	1	11	2	1	2	1
1	23	7	1	14	12	1	1.10411	0	1	12	1	1	2	1
1	25	7	1	6	13	1	0.492062	0	2	21	2	1	2	1
1	28	7	1	7	14	2	0.51751	0	2	21	2	2	1	2
1	29	7	1	38	15	1	0.45097	0	2	21	2	1	2	1
1	36	7	1	15	18	2	0.532089	0	2	22	1	2	1	2
1	40	7	1	3	20	2	0.653389	0	2	21	2	2	1	2
1	133	7	3	39	19	1	0.38463	0	2	21	2	1	2	1
1	156	7	4	48	6	2	0.325227	0	1	12	1	2	1	2
1	229	7	5	41	19	1	0.611868	0	2	21	2	1	2	1
1	255	7	6	18	8	1	0.278004	0	1	11	2	1	2	1
1	5	8	1	10	3	1	0.549194	0	1	11	2	1	2	1
1	20	8	1	43	10	2	0.329101	0	1	12	1	2	1	2
1	89	8	2	44	21	1	0.344745	0	2	21	2	1	2	1
1	96	8	2	45	24	2	0.355621	0	2	22	1	2	1	2
1	106	8	3	15	5	2	0.404482	0	1	12	1	2	1	2
1	152	8	4	34	4	2	0.466529	0	1	12	1	2	1	2
1	178	8	4	35	17	2	0.342698	0	2	22	1	2	1	2
1	185	8	4	46	21	1	0.402335	0	2	21	2	1	2	1
1	228	8	5	19	18	2	0.424332	0	2	22	1	2	1	2
1	235	8	5	32	22	1	0.412289	0	2	22	1	1	2	1
1	238	8	5	46	23	2	0.375441	0	2	22	1	2	1	2
1	199	9	5	24	4	1	0.462726	0	1	12	1	1	2	1
1	260	9	6	32	10	2	0.331437	0	1	12	1	2	1	2
1	121	10	3	7	13	1	0.38829	0	2	21	2	1	2	1
2	4	11	1	42	2	2	0.785874	0	1	11	2	2	1	1
2	7	11	1	9	4	1	0.627972	0	1	12	1	1	2	2
2	9	11	1	8	5	1	0.506766	0	1	12	1	1	2	2
2	11	11	1	23	6	1	0.712765	0	1	12	1	1	2	2
2	17	11	1	43	9	1	0.859922	0	1	11	2	1	2	2
2	19	11	1	29	10	1	0.716078	0	1	12	1	1	2	2
2	21	11	1	7	11	1	0.913686	0	1	12	1	1	2	2
2	37	11	1	11	19	1	0.477706	0	2	21	2	1	2	2
2	38	11	1	10	19	2	0.509504	0	2	21	2	2	1	1
2	46	11	1	39	23	2	0.947142	0	2	22	1	2	1	1
2	55	11	2	8	4	1	0.875131	0	1	12	1	1	2	2
2	57	11	2	35	5	1	0.383558	0	1	12	1	1	2	2
2	63	11	2	18	8	1	0.818458	0	1	11	2	1	2	2
2	73	11	2	23	13	1	0.62856	0	2	21	2	1	2	2
2	81	11	2	41	17	1	0.516993	0	2	22	1	1	2	2
2	83	11	2	2	18	1	0.868675	0	2	22	1	1	2	2
2	123	11	3	13	14	1	0.753658	0	2	21	2	1	2	2
2	127	11	3	7	16	1	0.740385	0	2	22	1	1	2	2
2	130	11	3	5	17	2	1.29072	0	2	22	1	2	1	1
2	229	11	5	21	19	1	1.36831	0	2	21	2	1	2	2
2	268	11	6	36	14	2	0.318308	0	2	21	2	2	1	1
2	7	12	1	16	4	1	0.614984	0	1	12	1	1	2	2
2	24	12	1	15	12	2	0.662782	0	1	12	1	2	1	1
2	31	12	1	35	16	1	0.408339	0	2	22	1	1	2	2
2	32	12	1	1	16	2	1.00433	0	2	22	1	2	1	1
2	43	12	1	34	22	1	0.243563	0	2	22	1	1	2	2
2	70	12	2	6	11	2	0.406114	0	1	12	1	2	1	1
2	71	12	2	28	12	1	0.41257	0	1	12	1	1	2	2
2	74	12	2	37	13	2	0.466186	0	2	21	2	2	1	1
2	88	12	2	47	20	2	0.437237	0	2	21	2	2	1	1
2	90	12	2	27	21	2	0.36121	0	2	21	2	2	1	1
2	91	12	2	5	22	1	0.307252	0	2	22	1	1	2	2
2	95	12	2	9	24	1	0.335311	0	2	22	1	1	2	2
2	120	12	3	21	12	2	0.509694	0	1	12	1	2	1	1
2	122	12	3	2	13	2	0.479814	0	2	21	2	2	1	1
2	127	12	3	32	16	1	0.422992	0	2	22	1	1	2	2
2	131	12	3	1	18	1	0.850969	0	2	22	1	1	2	2
2	152	12	4	48	4	2	0.378573	0	1	12	1	2	1	1
2	254	12	6	9	7	2	0.665162	0	1	11	2	2	1	1
2	268	12	6	42	14	2	0.648638	0	2	21	2	2	1	1
2	278	12	6	23	19	2	0.344068	0	2	21	2	2	1	1
2	282	12	6	25	21	2	0.772414	0	2	21	2	2	1	1
2	17	13	1	8	9	1	0.981782	0	1	11	2	1	2	2
2	75	13	2	36	14	1	1.09963	0	2	21	2	1	2	2
2	81	13	2	28	17	1	0.592178	0	2	22	1	1	2	2
2	215	13	5	26	12	1	0.405932	0	1	12	1	1	2	2
2	57	14	2	15	5	1	0.443015	0	1	12	1	1	2	2
2	152	14	4	17	4	2	0.462815	0	1	12	1	2	1	1
2	199	14	5	30	4	1	0.615283	0	1	12	1	1	2	2
2	256	14	6	29	8	2	0.430488	0	1	11	2	2	1	1
2	64	15	2	46	8	2	0.436867	0	1	11	2	2	1	1
2	195	16	5	27	2	1	0.43441	0	1	11	2	1	2	2
2	212	16	5	46	10	2	0.390565	0	1	12	1	2	1	1
2	239	16	5	37	24	1	0.29881	0	2	22	1	1	2	2
2	248	16	6	10	4	2	0.369928	0	1	12	1	2	1	1
2	4	17	1	48	2	2	0.634366	0	1	11	2	2	1	1
2	11	17	1	28	6	1	0.419134	0	1	12	1	1	2	2
2	22	17	1	35	11	2	0.717012	0	1	12	1	2	1	1
2	142	17	3	19	23	2	0.50209	0	2	22	1	2	1	1
2	201	17	5	12	5	1	0.443229	0	1	12	1	1	2	2
2	232	17	5	8	20	2	0.381749	0	2	21	2	2	1	1
2	253	17	6	8	7	1	0.351318	0	1	11	2	1	2	2
2	274	17	6	31	17	2	0.391293	0	2	22	1	2	1	1
2	287	17	6	20	24	1	0.366016	0	2	22	1	1	2	2
2	30	18	1	1	15	2	0.815406	0	2	21	2	2	1	1
2	187	18	4	36	22	1	0.663423	0	2	22	1	1	2	2
2	235	18	5	11	22	1	0.373269	0	2	22	1	1	2	2
2	220	19	5	27	14	2	0.370014	0	2	21	2	2	1	1
2	14	20	1	19	7	2	0.530291	0	1	11	2	2	1	1
2	20	20	1	17	10	2	1.2131	0	1	12	1	2	1	1
2	29	20	1	35	15	1	0.610977	0	2	21	2	1	2	2
2	30	20	1	18	15	2	0.869933	0	2	21	2	2	1	1
2	36	20	1	27	18	2	1.37744	0	2	22	1	2	1	1
2	40	20	1	15	20	2	0.827564	0	2	21	2	2	1	1
2	42	20	1	41	21	2	1.07782	0	2	21	2	2	1	1
2	43	20	1	9	22	1	0.612802	0	2	22	1	1	2	2
2	47	20	1	22	24	1	0.737931	0	2	22	1	1	2	2
2	49	20	2	47	1	1	0.969656	0	1	11	2	1	2	2
2	66	20	2	29	9	2	0.502893	0	1	11	2	2	1	1
2	68	20	2	42	10	2	0.292881	0	1	12	1	2	1	1
2	98	20	3	40	1	2	0.94424	0	1	11	2	2	1	1
2	107	20	3	26	6	1	1.12366	0	1	12	1	1	2	2
2	120	20	3	15	12	2	0.492481	0	1	12	1	2	1	1
2	150	20	4	25	3	2	0.400459	0	1	11	2	2	1	1
2	165	20	4	46	11	1	0.83655	0	1	12	1	1	2	2
2	175	20	4	33	16	1	0.725626	0	2	22	1	1	2	2
2	176	20	4	3	16	2	0.875462	0	2	22	1	2	1	1
2	185	20	4	30	21	1	0.779244	0	2	21	2	1	2	2
2	201	20	5	13	5	1	0.442748	0	1	12	1	1	2	2
2	206	20	5	44	7	2	0.343646	0	1	11	2	2	1	1
2	254	20	6	8	7	2	0.320988	0	1	11	2	2	1	1
2	255	20	6	26	8	1	0.558516	0	1	11	2	1	2	2
2	259	20	6	24	10	1	0.396398	0	1	12	1	1	2	2
1	1	1	1	6	1	1	0.652559	1	1	11	2	1	2	1
1	2	1	1	16	1	2	0.579592	1	1	11	2	2	1	2
1	3	1	1	23	2	1	0.458322	1	1	11	2	1	2	1
1	4	1	1	35	2	2	0.514504	1	1	11	2	2	1	2
1	5	1	1	47	3	1	0.712663	1	1	11	2	1	2	1
1	6	1	1	7	3	2	0.616609	1	1	11	2	2	1	2
1	7	1	1	30	4	1	0.782058	1	1	12	1	1	2	1
1	8	1	1	22	4	2	0.526139	1	1	12	1	2	1	2
1	9	1	1	24	5	1	0.499742	1	1	12	1	1	2	1
1	10	1	1	13	5	2	0.565016	1	1	12	1	2	1	2
1	11	1	1	27	6	1	0.641512	1	1	12	1	1	2	1
1	12	1	1	42	6	2	0.396985	1	1	12	1	2	1	2
1	13	1	1	41	7	1	0.48271	1	1	11	2	1	2	1
1	15	1	1	28	8	1	0.606581	1	1	11	2	1	2	1
1	16	1	1	17	8	2	0.461107	1	1	11	2	2	1	2
1	17	1	1	14	9	1	1.06323	1	1	11	2	1	2	1
1	18	1	1	11	9	2	0.637931	1	1	11	2	2	1	2
1	19	1	1	5	10	1	1.02221	1	1	12	1	1	2	1
1	20	1	1	20	10	2	0.562469	1	1	12	1	2	1	2
1	21	1	1	8	11	1	0.608918	1	1	12	1	1	2	1
1	22	1	1	26	11	2	0.600693	1	1	12	1	2	1	2
1	23	1	1	32	12	1	0.437126	1	1	12	1	1	2	1
1	24	1	1	43	12	2	0.702377	1	1	12	1	2	1	2
1	25	1	1	31	13	1	0.60166	1	2	21	2	1	2	1
1	26	1	1	15	13	2	0.754076	1	2	21	2	2	1	2
1	28	1	1	46	14	2	0.487617	1	2	21	2	2	1	2
1	29	1	1	18	15	1	0.731957	1	2	21	2	1	2	1
1	31	1	1	45	16	1	0.608976	1	2	22	1	1	2	1
1	32	1	1	10	16	2	0.611693	1	2	22	1	2	1	2
1	33	1	1	25	17	1	0.518633	1	2	22	1	1	2	1
1	34	1	1	44	17	2	0.497869	1	2	22	1	2	1	2
1	35	1	1	9	18	1	0.558227	1	2	22	1	1	2	1
1	36	1	1	29	18	2	0.465307	1	2	22	1	2	1	2
1	37	1	1	36	19	1	0.61248	1	2	21	2	1	2	1
1	38	1	1	40	19	2	0.469283	1	2	21	2	2	1	2
1	39	1	1	19	20	1	0.597641	1	2	21	2	1	2	1
1	40	1	1	34	20	2	0.61276	1	2	21	2	2	1	2
1	41	1	1	33	21	1	0.463347	1	2	21	2	1	2	1
1	42	1	1	39	21	2	0.570438	1	2	21	2	2	1	2
1	43	1	1	12	22	1	0.620788	1	2	22	1	1	2	1
1	44	1	1	21	22	2	0.514687	1	2	22	1	2	1	2
1	45	1	1	48	23	1	0.617494	1	2	22	1	1	2	1
1	46	1	1	38	23	2	0.657543	1	2	22	1	2	1	2
1	47	1	1	37	24	1	0.769932	1	2	22	1	1	2	1
1	49	1	2	13	1	1	0.473119	1	1	11	2	1	2	1
1	50	1	2	24	1	2	0.591659	1	1	11	2	2	1	2
1	51	1	2	16	2	1	0.725019	1	1	11	2	1	2	1
1	52	1	2	25	2	2	0.797986	1	1	11	2	2	1	2
1	53	1	2	44	3	1	0.61114	1	1	11	2	1	2	1
1	54	1	2	8	3	2	0.55477	1	1	11	2	2	1	2
1	55	1	2	43	4	1	0.486944	1	1	12	1	1	2	1
1	56	1	2	12	4	2	0.502071	1	1	12	1	2	1	2
1	57	1	2	21	5	1	0.532503	1	1	12	1	1	2	1
1	58	1	2	20	5	2	0.454434	1	1	12	1	2	1	2
1	59	1	2	28	6	1	1.18026	1	1	12	1	1	2	1
1	60	1	2	1	6	2	0.547772	1	1	12	1	2	1	2
1	61	1	2	37	7	1	0.528756	1	1	11	2	1	2	1
1	62	1	2	35	7	2	0.484329	1	1	11	2	2	1	2
1	63	1	2	45	8	1	0.476687	1	1	11	2	1	2	1
1	64	1	2	29	8	2	0.790521	1	1	11	2	2	1	2
1	65	1	2	27	9	1	0.967442	1	1	11	2	1	2	1
1	66	1	2	32	9	2	0.465947	1	1	11	2	2	1	2
1	67	1	2	14	10	1	0.543811	1	1	12	1	1	2	1
1	68	1	2	46	10	2	0.476962	1	1	12	1	2	1	2
1	69	1	2	6	11	1	0.491099	1	1	12	1	1	2	1
1	70	1	2	26	11	2	0.589944	1	1	12	1	2	1	2
1	71	1	2	33	12	1	0.415945	1	1	12	1	1	2	1
1	72	1	2	9	12	2	0.534899	1	1	12	1	2	1	2
1	73	1	2	38	13	1	0.460762	1	2	21	2	1	2	1
1	74	1	2	31	13	2	0.784231	1	2	21	2	2	1	2
1	75	1	2	10	14	1	0.666359	1	2	21	2	1	2	1
1	76	1	2	34	14	2	0.433433	1	2	21	2	2	1	2
1	77	1	2	18	15	1	0.492539	1	2	21	2	1	2	1
1	78	1	2	3	15	2	0.511403	1	2	21	2	2	1	2
1	79	1	2	36	16	1	0.497044	1	2	22	1	1	2	1
1	80	1	2	5	16	2	0.70552	1	2	22	1	2	1	2
1	81	1	2	4	17	1	0.837568	1	2	22	1	1	2	1
1	82	1	2	7	17	2	0.605836	1	2	22	1	2	1	2
1	83	1	2	47	18	1	0.404438	1	2	22	1	1	2	1
1	84	1	2	19	18	2	0.48891	1	2	22	1	2	1	2
1	85	1	2	40	19	1	0.48114	1	2	21	2	1	2	1
1	86	1	2	2	19	2	0.47034	1	2	21	2	2	1	2
1	87	1	2	39	20	1	0.565672	1	2	21	2	1	2	1
1	88	1	2	23	20	2	0.384752	1	2	21	2	2	1	2
1	89	1	2	17	21	1	0.746339	1	2	21	2	1	2	1
1	90	1	2	42	21	2	0.584898	1	2	21	2	2	1	2
1	91	1	2	22	22	1	0.576687	1	2	22	1	1	2	1
1	92	1	2	15	22	2	0.671518	1	2	22	1	2	1	2
1	93	1	2	30	23	1	0.517535	1	2	22	1	1	2	1
1	94	1	2	41	23	2	0.7575	1	2	22	1	2	1	2
1	95	1	2	48	24	1	0.463775	1	2	22	1	1	2	1
1	96	1	2	11	24	2	0.472595	1	2	22	1	2	1	2
1	97	1	3	47	1	1	0.637272	1	1	11	2	1	2	1
1	98	1	3	38	1	2	0.474511	1	1	11	2	2	1	2
1	99	1	3	5	2	1	0.457956	1	1	11	2	1	2	1
1	100	1	3	21	2	2	0.612884	1	1	11	2	2	1	2
1	101	1	3	37	3	1	0.533547	1	1	11	2	1	2	1
1	102	1	3	39	3	2	0.676472	1	1	11	2	2	1	2
1	103	1	3	20	4	1	1.05589	1	1	12	1	1	2	1
1	104	1	3	13	4	2	0.567422	1	1	12	1	2	1	2
1	105	1	3	45	5	1	0.723546	1	1	12	1	1	2	1
1	106	1	3	12	5	2	0.590518	1	1	12	1	2	1	2
1	107	1	3	41	6	1	0.671689	1	1	12	1	1	2	1
1	108	1	3	24	6	2	0.552649	1	1	12	1	2	1	2
1	109	1	3	2	7	1	0.449553	1	1	11	2	1	2	1
1	110	1	3	30	7	2	0.452292	1	1	11	2	2	1	2
1	112	1	3	23	8	2	0.540709	1	1	11	2	2	1	2
1	113	1	3	7	9	1	0.476366	1	1	11	2	1	2	1
1	114	1	3	15	9	2	0.513097	1	1	11	2	2	1	2
1	115	1	3	4	10	1	0.431325	1	1	12	1	1	2	1
1	116	1	3	26	10	2	0.610496	1	1	12	1	2	1	2
1	117	1	3	40	11	1	0.526675	1	1	12	1	1	2	1
1	118	1	3	8	11	2	0.784488	1	1	12	1	2	1	2
1	119	1	3	35	12	1	0.521839	1	1	12	1	1	2	1
1	120	1	3	31	12	2	0.599846	1	1	12	1	2	1	2
1	121	1	3	43	13	1	0.765188	1	2	21	2	1	2	1
1	122	1	3	10	13	2	0.518877	1	2	21	2	2	1	2
1	123	1	3	34	14	1	0.73855	1	2	21	2	1	2	1
1	124	1	3	17	14	2	0.782851	1	2	21	2	2	1	2
1	125	1	3	32	15	1	0.989379	1	2	21	2	1	2	1
1	126	1	3	33	15	2	0.381525	1	2	21	2	2	1	2
1	127	1	3	16	16	1	0.627352	1	2	22	1	1	2	1
1	128	1	3	22	16	2	0.553659	1	2	22	1	2	1	2
1	129	1	3	11	17	1	0.707217	1	2	22	1	1	2	1
1	130	1	3	28	17	2	0.54676	1	2	22	1	2	1	2
1	131	1	3	36	18	1	0.592141	1	2	22	1	1	2	1
1	132	1	3	44	18	2	0.466739	1	2	22	1	2	1	2
1	133	1	3	25	19	1	0.553472	1	2	21	2	1	2	1
1	134	1	3	46	19	2	0.535053	1	2	21	2	2	1	2
1	135	1	3	3	20	1	0.511611	1	2	21	2	1	2	1
1	136	1	3	1	20	2	0.593291	1	2	21	2	2	1	2
1	137	1	3	48	21	1	0.771601	1	2	21	2	1	2	1
1	138	1	3	42	21	2	0.449032	1	2	21	2	2	1	2
1	139	1	3	29	22	1	0.422304	1	2	22	1	1	2	1
1	140	1	3	6	22	2	0.538132	1	2	22	1	2	1	2
1	141	1	3	18	23	1	0.522218	1	2	22	1	1	2	1
1	142	1	3	9	23	2	0.657427	1	2	22	1	2	1	2
1	143	1	3	27	24	1	0.54736	1	2	22	1	1	2	1
1	144	1	3	14	24	2	0.467069	1	2	22	1	2	1	2
1	145	1	4	35	1	1	0.710127	1	1	11	2	1	2	1
1	146	1	4	13	1	2	0.807095	1	1	11	2	2	1	2
1	147	1	4	39	2	1	0.487536	1	1	11	2	1	2	1
1	148	1	4	32	2	2	0.403686	1	1	11	2	2	1	2
1	149	1	4	3	3	1	0.476032	1	1	11	2	1	2	1
1	150	1	4	14	3	2	0.5533	1	1	11	2	2	1	2
1	151	1	4	7	4	1	0.396672	1	1	12	1	1	2	1
1	152	1	4	11	4	2	0.752076	1	1	12	1	2	1	2
1	153	1	4	12	5	1	0.622277	1	1	12	1	1	2	1
1	154	1	4	18	5	2	0.594596	1	1	12	1	2	1	2
1	155	1	4	20	6	1	1.00963	1	1	12	1	1	2	1
1	156	1	4	6	6	2	0.559424	1	1	12	1	2	1	2
1	157	1	4	10	7	1	1.02107	1	1	11	2	1	2	1
1	158	1	4	21	7	2	0.537856	1	1	11	2	2	1	2
1	159	1	4	36	8	1	0.559708	1	1	11	2	1	2	1
1	160	1	4	29	8	2	0.868544	1	1	11	2	2	1	2
1	161	1	4	38	9	1	1.15131	1	1	11	2	1	2	1
1	162	1	4	43	9	2	0.657012	1	1	11	2	2	1	2
1	163	1	4	4	10	1	0.478379	1	1	12	1	1	2	1
1	164	1	4	22	10	2	0.531904	1	1	12	1	2	1	2
1	165	1	4	41	11	1	0.585818	1	1	12	1	1	2	1
1	166	1	4	1	11	2	0.582643	1	1	12	1	2	1	2
1	167	1	4	23	12	1	0.572324	1	1	12	1	1	2	1
1	168	1	4	17	12	2	0.67062	1	1	12	1	2	1	2
1	169	1	4	19	13	1	0.573437	1	2	21	2	1	2	1
1	170	1	4	34	13	2	0.631465	1	2	21	2	2	1	2
1	171	1	4	27	14	1	0.476229	1	2	21	2	1	2	1
1	172	1	4	47	14	2	0.520984	1	2	21	2	2	1	2
1	173	1	4	30	15	1	0.600022	1	2	21	2	1	2	1
1	174	1	4	25	15	2	0.612432	1	2	21	2	2	1	2
1	175	1	4	26	16	1	0.442816	1	2	22	1	1	2	1
1	176	1	4	40	16	2	0.544427	1	2	22	1	2	1	2
1	177	1	4	28	17	1	0.511813	1	2	22	1	1	2	1
1	178	1	4	9	17	2	0.574649	1	2	22	1	2	1	2
1	179	1	4	48	18	1	0.849089	1	2	22	1	1	2	1
1	180	1	4	5	18	2	0.652383	1	2	22	1	2	1	2
1	181	1	4	2	19	1	0.799204	1	2	21	2	1	2	1
1	182	1	4	15	19	2	0.664969	1	2	21	2	2	1	2
1	183	1	4	33	20	1	0.512726	1	2	21	2	1	2	1
1	184	1	4	16	20	2	0.73294	1	2	21	2	2	1	2
1	185	1	4	24	21	1	1.11431	1	2	21	2	1	2	1
1	186	1	4	46	21	2	0.678812	1	2	21	2	2	1	2
1	187	1	4	42	22	1	0.530163	1	2	22	1	1	2	1
1	188	1	4	31	22	2	0.618857	1	2	22	1	2	1	2
1	189	1	4	37	23	1	0.677824	1	2	22	1	1	2	1
1	190	1	4	8	23	2	0.57817	1	2	22	1	2	1	2
1	191	1	4	44	24	1	0.778652	1	2	22	1	1	2	1
1	192	1	4	45	24	2	0.460114	1	2	22	1	2	1	2
1	193	1	5	11	1	1	0.409431	1	1	11	2	1	2	1
1	194	1	5	30	1	2	0.5368	1	1	11	2	2	1	2
1	195	1	5	33	2	1	0.446642	1	1	11	2	1	2	1
1	196	1	5	18	2	2	0.606091	1	1	11	2	2	1	2
1	197	1	5	23	3	1	0.460967	1	1	11	2	1	2	1
1	198	1	5	48	3	2	0.531803	1	1	11	2	2	1	2
1	199	1	5	5	4	1	0.454098	1	1	12	1	1	2	1
1	200	1	5	4	4	2	0.916507	1	1	12	1	2	1	2
1	201	1	5	44	5	1	0.653973	1	1	12	1	1	2	1
1	202	1	5	9	5	2	0.533951	1	1	12	1	2	1	2
1	203	1	5	47	6	1	0.750461	1	1	12	1	1	2	1
1	205	1	5	35	7	1	0.4656	1	1	11	2	1	2	1
1	206	1	5	22	7	2	0.799756	1	1	11	2	2	1	2
1	207	1	5	37	8	1	0.617965	1	1	11	2	1	2	1
1	208	1	5	1	8	2	0.488692	1	1	11	2	2	1	2
1	209	1	5	32	9	1	0.491827	1	1	11	2	1	2	1
1	210	1	5	13	9	2	0.415976	1	1	11	2	2	1	2
1	211	1	5	45	10	1	0.783368	1	1	12	1	1	2	1
1	212	1	5	40	10	2	0.54574	1	1	12	1	2	1	2
1	213	1	5	3	11	1	0.588423	1	1	12	1	1	2	1
1	214	1	5	6	11	2	0.624296	1	1	12	1	2	1	2
1	215	1	5	21	12	1	0.463982	1	1	12	1	1	2	1
1	216	1	5	14	12	2	0.558214	1	1	12	1	2	1	2
1	217	1	5	31	13	1	0.449205	1	2	21	2	1	2	1
1	218	1	5	15	13	2	0.504447	1	2	21	2	2	1	2
1	219	1	5	24	14	1	0.762027	1	2	21	2	1	2	1
1	220	1	5	42	14	2	0.498762	1	2	21	2	2	1	2
1	221	1	5	39	15	1	0.57703	1	2	21	2	1	2	1
1	222	1	5	8	15	2	0.455285	1	2	21	2	2	1	2
1	223	1	5	27	16	1	0.533249	1	2	22	1	1	2	1
1	224	1	5	34	16	2	0.37363	1	2	22	1	2	1	2
1	225	1	5	10	17	1	0.516802	1	2	22	1	1	2	1
1	226	1	5	16	17	2	0.454418	1	2	22	1	2	1	2
1	227	1	5	7	18	1	0.4158	1	2	22	1	1	2	1
1	228	1	5	41	18	2	0.540636	1	2	22	1	2	1	2
1	229	1	5	19	19	1	0.517579	1	2	21	2	1	2	1
1	230	1	5	25	19	2	0.475337	1	2	21	2	2	1	2
1	231	1	5	46	20	1	0.868685	1	2	21	2	1	2	1
1	232	1	5	43	20	2	0.578909	1	2	21	2	2	1	2
1	233	1	5	26	21	1	0.490827	1	2	21	2	1	2	1
1	234	1	5	38	21	2	0.462104	1	2	21	2	2	1	2
1	235	1	5	20	22	1	0.599755	1	2	22	1	1	2	1
1	236	1	5	29	22	2	0.500169	1	2	22	1	2	1	2
1	237	1	5	2	23	1	0.405067	1	2	22	1	1	2	1
1	238	1	5	17	23	2	0.413283	1	2	22	1	2	1	2
1	239	1	5	12	24	1	0.555846	1	2	22	1	1	2	1
1	240	1	5	28	24	2	0.579182	1	2	22	1	2	1	2
1	241	1	6	20	1	1	1.06063	1	1	11	2	1	2	1
1	242	1	6	47	1	2	0.538494	1	1	11	2	2	1	2
1	243	1	6	14	2	1	0.533012	1	1	11	2	1	2	1
1	244	1	6	44	2	2	0.571968	1	1	11	2	2	1	2
1	245	1	6	18	3	1	0.587526	1	1	11	2	1	2	1
1	246	1	6	41	3	2	0.585461	1	1	11	2	2	1	2
1	247	1	6	27	4	1	0.627183	1	1	12	1	1	2	1
1	248	1	6	15	4	2	0.598993	1	1	12	1	2	1	2
1	250	1	6	5	5	2	0.66355	1	1	12	1	2	1	2
1	251	1	6	22	6	1	0.610353	1	1	12	1	1	2	1
1	252	1	6	38	6	2	0.537628	1	1	12	1	2	1	2
1	253	1	6	10	7	1	0.385681	1	1	11	2	1	2	1
1	254	1	6	45	7	2	0.478813	1	1	11	2	2	1	2
1	255	1	6	37	8	1	0.505387	1	1	11	2	1	2	1
1	256	1	6	32	8	2	0.519817	1	1	11	2	2	1	2
1	257	1	6	43	9	1	0.601132	1	1	11	2	1	2	1
1	258	1	6	25	9	2	0.430195	1	1	11	2	2	1	2
1	259	1	6	26	10	1	0.606955	1	1	12	1	1	2	1
1	260	1	6	24	10	2	0.621262	1	1	12	1	2	1	2
1	261	1	6	35	11	1	0.804377	1	1	12	1	1	2	1
1	262	1	6	12	11	2	0.559359	1	1	12	1	2	1	2
1	263	1	6	19	12	1	0.782965	1	1	12	1	1	2	1
1	264	1	6	3	12	2	0.456327	1	1	12	1	2	1	2
1	265	1	6	13	13	1	0.554158	1	2	21	2	1	2	1
1	266	1	6	30	13	2	0.535009	1	2	21	2	2	1	2
1	267	1	6	21	14	1	0.584051	1	2	21	2	1	2	1
1	268	1	6	7	14	2	0.620325	1	2	21	2	2	1	2
1	269	1	6	39	15	1	0.597287	1	2	21	2	1	2	1
1	270	1	6	23	15	2	0.521071	1	2	21	2	2	1	2
1	271	1	6	48	16	1	0.464577	1	2	22	1	1	2	1
1	272	1	6	11	16	2	0.448299	1	2	22	1	2	1	2
1	273	1	6	31	17	1	0.611022	1	2	22	1	1	2	1
1	274	1	6	17	17	2	0.789519	1	2	22	1	2	1	2
1	275	1	6	4	18	1	0.486643	1	2	22	1	1	2	1
1	277	1	6	34	19	1	0.911091	1	2	21	2	1	2	1
1	278	1	6	2	19	2	0.532851	1	2	21	2	2	1	2
1	279	1	6	33	20	1	0.842992	1	2	21	2	1	2	1
1	280	1	6	28	20	2	0.49789	1	2	21	2	2	1	2
1	281	1	6	36	21	1	0.619258	1	2	21	2	1	2	1
1	282	1	6	29	21	2	0.71469	1	2	21	2	2	1	2
1	283	1	6	16	22	1	0.66181	1	2	22	1	1	2	1
1	284	1	6	6	22	2	0.467526	1	2	22	1	2	1	2
1	285	1	6	40	23	1	0.603335	1	2	22	1	1	2	1
1	286	1	6	42	23	2	0.899143	1	2	22	1	2	1	2
1	287	1	6	46	24	1	0.38779	1	2	22	1	1	2	1
1	288	1	6	9	24	2	0.516937	1	2	22	1	2	1	2
1	1	2	1	16	1	1	0.986517	1	1	11	2	1	2	1
1	2	2	1	32	1	2	0.44352	1	1	11	2	2	1	2
1	3	2	1	5	2	1	0.657578	1	1	11	2	1	2	1
1	4	2	1	10	2	2	0.662105	1	1	11	2	2	1	2
1	5	2	1	19	3	1	0.601831	1	1	11	2	1	2	1
1	6	2	1	26	3	2	0.423806	1	1	11	2	2	1	2
1	7	2	1	38	4	1	0.447429	1	1	12	1	1	2	1
1	8	2	1	45	4	2	0.70195	1	1	12	1	2	1	2
1	9	2	1	30	5	1	0.801116	1	1	12	1	1	2	1
1	10	2	1	2	5	2	0.841849	1	1	12	1	2	1	2
1	11	2	1	3	6	1	0.603207	1	1	12	1	1	2	1
1	12	2	1	12	6	2	0.673848	1	1	12	1	2	1	2
1	13	2	1	18	7	1	0.583732	1	1	11	2	1	2	1
1	14	2	1	27	7	2	0.644508	1	1	11	2	2	1	2
1	15	2	1	40	8	1	0.703673	1	1	11	2	1	2	1
1	16	2	1	13	8	2	0.55927	1	1	11	2	2	1	2
1	17	2	1	28	9	1	0.669349	1	1	11	2	1	2	1
1	18	2	1	35	9	2	0.482083	1	1	11	2	2	1	2
1	19	2	1	39	10	1	0.44027	1	1	12	1	1	2	1
1	20	2	1	31	10	2	0.623373	1	1	12	1	2	1	2
1	21	2	1	33	11	1	0.58434	1	1	12	1	1	2	1
1	22	2	1	42	11	2	0.662838	1	1	12	1	2	1	2
1	23	2	1	44	12	1	0.882432	1	1	12	1	1	2	1
1	24	2	1	25	12	2	0.475531	1	1	12	1	2	1	2
1	25	2	1	17	13	1	0.599987	1	2	21	2	1	2	1
1	26	2	1	7	13	2	0.641514	1	2	21	2	2	1	2
1	27	2	1	20	14	1	0.531281	1	2	21	2	1	2	1
1	28	2	1	11	14	2	0.734862	1	2	21	2	2	1	2
1	29	2	1	47	15	1	0.556996	1	2	21	2	1	2	1
1	30	2	1	46	15	2	0.375736	1	2	21	2	2	1	2
1	31	2	1	34	16	1	0.463314	1	2	22	1	1	2	1
1	33	2	1	37	17	1	0.517769	1	2	22	1	1	2	1
1	34	2	1	29	17	2	0.850911	1	2	22	1	2	1	2
1	35	2	1	36	18	1	0.450444	1	2	22	1	1	2	1
1	37	2	1	8	19	1	0.547052	1	2	21	2	1	2	1
1	38	2	1	6	19	2	1.00977	1	2	21	2	2	1	2
1	39	2	1	43	20	1	0.861551	1	2	21	2	1	2	1
1	40	2	1	24	20	2	0.628663	1	2	21	2	2	1	2
1	41	2	1	4	21	1	1.29416	1	2	21	2	1	2	1
1	42	2	1	41	21	2	0.470474	1	2	21	2	2	1	2
1	43	2	1	22	22	1	0.55438	1	2	22	1	1	2	1
1	44	2	1	48	22	2	0.628751	1	2	22	1	2	1	2
1	45	2	1	14	23	1	0.438788	1	2	22	1	1	2	1
1	46	2	1	9	23	2	0.843023	1	2	22	1	2	1	2
1	47	2	1	15	24	1	0.562256	1	2	22	1	1	2	1
1	48	2	1	23	24	2	0.619145	1	2	22	1	2	1	2
1	49	2	2	19	1	1	0.806238	1	1	11	2	1	2	1
1	50	2	2	33	1	2	0.382107	1	1	11	2	2	1	2
1	51	2	2	40	2	1	0.475167	1	1	11	2	1	2	1
1	52	2	2	27	2	2	0.505497	1	1	11	2	2	1	2
1	53	2	2	30	3	1	0.573492	1	1	11	2	1	2	1
1	54	2	2	32	3	2	0.548457	1	1	11	2	2	1	2
1	55	2	2	39	4	1	0.313726	1	1	12	1	1	2	1
1	56	2	2	46	4	2	0.418509	1	1	12	1	2	1	2
1	57	2	2	36	5	1	0.46387	1	1	12	1	1	2	1
1	58	2	2	13	5	2	0.507037	1	1	12	1	2	1	2
1	59	2	2	5	6	1	0.601689	1	1	12	1	1	2	1
1	60	2	2	6	6	2	0.430408	1	1	12	1	2	1	2
1	61	2	2	7	7	1	0.406011	1	1	11	2	1	2	1
1	62	2	2	25	7	2	0.664681	1	1	11	2	2	1	2
1	63	2	2	9	8	1	0.555591	1	1	11	2	1	2	1
1	64	2	2	4	8	2	0.642034	1	1	11	2	2	1	2
1	65	2	2	47	9	1	0.601133	1	1	11	2	1	2	1
1	66	2	2	20	9	2	0.374462	1	1	11	2	2	1	2
1	67	2	2	31	10	1	0.459831	1	1	12	1	1	2	1
1	68	2	2	45	10	2	0.573638	1	1	12	1	2	1	2
1	69	2	2	22	11	1	0.657996	1	1	12	1	1	2	1
1	70	2	2	17	11	2	0.737812	1	1	12	1	2	1	2
1	71	2	2	16	12	1	0.625588	1	1	12	1	1	2	1
1	72	2	2	15	12	2	0.604309	1	1	12	1	2	1	2
1	73	2	2	11	13	1	0.577411	1	2	21	2	1	2	1
1	74	2	2	24	13	2	0.543044	1	2	21	2	2	1	2
1	75	2	2	3	14	1	0.423402	1	2	21	2	1	2	1
1	76	2	2	2	14	2	0.759627	1	2	21	2	2	1	2
1	77	2	2	34	15	1	0.624292	1	2	21	2	1	2	1
1	78	2	2	44	15	2	0.600643	1	2	21	2	2	1	2
1	79	2	2	29	16	1	0.44532	1	2	22	1	1	2	1
1	80	2	2	37	16	2	0.440003	1	2	22	1	2	1	2
1	81	2	2	48	17	1	0.587244	1	2	22	1	1	2	1
1	82	2	2	43	17	2	0.5265	1	2	22	1	2	1	2
1	83	2	2	14	18	1	0.515452	1	2	22	1	1	2	1
1	84	2	2	41	18	2	0.40951	1	2	22	1	2	1	2
1	85	2	2	28	19	1	0.545905	1	2	21	2	1	2	1
1	86	2	2	26	19	2	0.567419	1	2	21	2	2	1	2
1	87	2	2	1	20	1	0.788234	1	2	21	2	1	2	1
1	88	2	2	38	20	2	0.489501	1	2	21	2	2	1	2
1	89	2	2	8	21	1	0.565414	1	2	21	2	1	2	1
1	90	2	2	10	21	2	0.56459	1	2	21	2	2	1	2
1	91	2	2	21	22	1	0.63778	1	2	22	1	1	2	1
1	92	2	2	23	22	2	0.646987	1	2	22	1	2	1	2
1	93	2	2	18	23	1	0.658575	1	2	22	1	1	2	1
1	94	2	2	12	23	2	0.760834	1	2	22	1	2	1	2
1	95	2	2	35	24	1	0.479028	1	2	22	1	1	2	1
1	96	2	2	42	24	2	0.53893	1	2	22	1	2	1	2
1	97	2	3	35	1	1	0.839096	1	1	11	2	1	2	1
1	98	2	3	24	1	2	0.550433	1	1	11	2	2	1	2
1	99	2	3	44	2	1	0.669482	1	1	11	2	1	2	1
1	100	2	3	23	2	2	0.822861	1	1	11	2	2	1	2
1	101	2	3	26	3	1	0.561338	1	1	11	2	1	2	1
1	102	2	3	25	3	2	0.726004	1	1	11	2	2	1	2
1	103	2	3	5	4	1	0.38114	1	1	12	1	1	2	1
1	104	2	3	27	4	2	0.872819	1	1	12	1	2	1	2
1	105	2	3	13	5	1	0.459807	1	1	12	1	1	2	1
1	106	2	3	41	5	2	0.643459	1	1	12	1	2	1	2
1	107	2	3	37	6	1	0.72552	1	1	12	1	1	2	1
1	108	2	3	14	6	2	0.495256	1	1	12	1	2	1	2
1	109	2	3	4	7	1	0.357513	1	1	11	2	1	2	1
1	110	2	3	38	7	2	0.406166	1	1	11	2	2	1	2
1	111	2	3	31	8	1	0.780239	1	1	11	2	1	2	1
1	112	2	3	20	8	2	0.532949	1	1	11	2	2	1	2
1	113	2	3	10	9	1	0.632542	1	1	11	2	1	2	1
1	114	2	3	22	9	2	0.455861	1	1	11	2	2	1	2
1	115	2	3	28	10	1	0.522341	1	1	12	1	1	2	1
1	116	2	3	48	10	2	0.607454	1	1	12	1	2	1	2
1	117	2	3	42	11	1	0.657067	1	1	12	1	1	2	1
1	118	2	3	12	11	2	0.683607	1	1	12	1	2	1	2
1	119	2	3	6	12	1	0.365269	1	1	12	1	1	2	1
1	120	2	3	33	12	2	0.576549	1	1	12	1	2	1	2
1	121	2	3	47	13	1	0.54592	1	2	21	2	1	2	1
1	122	2	3	39	13	2	0.610343	1	2	21	2	2	1	2
1	123	2	3	45	14	1	0.488314	1	2	21	2	1	2	1
1	124	2	3	1	14	2	0.652858	1	2	21	2	2	1	2
1	125	2	3	15	15	1	0.524844	1	2	21	2	1	2	1
1	126	2	3	29	15	2	0.5439	1	2	21	2	2	1	2
1	127	2	3	18	16	1	0.526495	1	2	22	1	1	2	1
1	128	2	3	40	16	2	0.585251	1	2	22	1	2	1	2
1	129	2	3	17	17	1	0.459668	1	2	22	1	1	2	1
1	130	2	3	36	17	2	0.649963	1	2	22	1	2	1	2
1	131	2	3	34	18	1	0.602743	1	2	22	1	1	2	1
1	132	2	3	3	18	2	0.601223	1	2	22	1	2	1	2
1	133	2	3	19	19	1	0.567346	1	2	21	2	1	2	1
1	134	2	3	7	19	2	0.380047	1	2	21	2	2	1	2
1	135	2	3	30	20	1	0.632984	1	2	21	2	1	2	1
1	136	2	3	21	20	2	0.501271	1	2	21	2	2	1	2
1	137	2	3	9	21	1	0.685793	1	2	21	2	1	2	1
1	138	2	3	16	21	2	0.529704	1	2	21	2	2	1	2
1	139	2	3	11	22	1	0.583304	1	2	22	1	1	2	1
1	140	2	3	46	22	2	0.669759	1	2	22	1	2	1	2
1	141	2	3	8	23	1	0.596108	1	2	22	1	1	2	1
1	142	2	3	43	23	2	1.09458	1	2	22	1	2	1	2
1	143	2	3	32	24	1	0.740527	1	2	22	1	1	2	1
1	144	2	3	2	24	2	0.463059	1	2	22	1	2	1	2
1	145	2	4	10	1	1	0.517413	1	1	11	2	1	2	1
1	146	2	4	23	1	2	0.507546	1	1	11	2	2	1	2
1	147	2	4	44	2	1	0.497323	1	1	11	2	1	2	1
1	148	2	4	36	2	2	0.58587	1	1	11	2	2	1	2
1	149	2	4	32	3	1	0.859775	1	1	11	2	1	2	1
1	150	2	4	16	3	2	0.580312	1	1	11	2	2	1	2
1	151	2	4	35	4	1	0.685675	1	1	12	1	1	2	1
1	152	2	4	14	4	2	0.535355	1	1	12	1	2	1	2
1	153	2	4	27	5	1	0.494923	1	1	12	1	1	2	1
1	154	2	4	6	5	2	0.757982	1	1	12	1	2	1	2
1	155	2	4	47	6	1	0.517247	1	1	12	1	1	2	1
1	156	2	4	12	6	2	0.691633	1	1	12	1	2	1	2
1	157	2	4	21	7	1	0.565328	1	1	11	2	1	2	1
1	158	2	4	39	7	2	0.652548	1	1	11	2	2	1	2
1	159	2	4	37	8	1	0.584051	1	1	11	2	1	2	1
1	160	2	4	8	8	2	0.586242	1	1	11	2	2	1	2
1	161	2	4	11	9	1	0.590142	1	1	11	2	1	2	1
1	162	2	4	25	9	2	0.761827	1	1	11	2	2	1	2
1	163	2	4	5	10	1	0.790576	1	1	12	1	1	2	1
1	164	2	4	40	10	2	1.45926	1	1	12	1	2	1	2
1	165	2	4	28	11	1	0.51582	1	1	12	1	1	2	1
1	166	2	4	29	11	2	0.59065	1	1	12	1	2	1	2
1	167	2	4	46	12	1	0.466921	1	1	12	1	1	2	1
1	168	2	4	41	12	2	0.736772	1	1	12	1	2	1	2
1	169	2	4	9	13	1	0.544403	1	2	21	2	1	2	1
1	170	2	4	33	13	2	0.592682	1	2	21	2	2	1	2
1	171	2	4	45	14	1	0.507475	1	2	21	2	1	2	1
1	172	2	4	15	14	2	0.649002	1	2	21	2	2	1	2
1	173	2	4	18	15	1	0.653564	1	2	21	2	1	2	1
1	174	2	4	31	15	2	0.509789	1	2	21	2	2	1	2
1	175	2	4	42	16	1	0.456967	1	2	22	1	1	2	1
1	176	2	4	34	16	2	0.658794	1	2	22	1	2	1	2
1	177	2	4	19	17	1	0.540322	1	2	22	1	1	2	1
1	178	2	4	7	17	2	0.959369	1	2	22	1	2	1	2
1	179	2	4	17	18	1	0.475334	1	2	22	1	1	2	1
1	180	2	4	30	18	2	0.58294	1	2	22	1	2	1	2
1	181	2	4	43	19	1	0.580011	1	2	21	2	1	2	1
1	182	2	4	22	19	2	0.569352	1	2	21	2	2	1	2
1	183	2	4	38	20	1	0.499514	1	2	21	2	1	2	1
1	184	2	4	4	20	2	0.690764	1	2	21	2	2	1	2
1	185	2	4	13	21	1	0.556484	1	2	21	2	1	2	1
1	186	2	4	24	21	2	0.599015	1	2	21	2	2	1	2
1	187	2	4	48	22	1	0.466131	1	2	22	1	1	2	1
1	188	2	4	20	22	2	0.669201	1	2	22	1	2	1	2
1	189	2	4	3	23	1	0.575993	1	2	22	1	1	2	1
1	190	2	4	2	23	2	0.597098	1	2	22	1	2	1	2
1	191	2	4	26	24	1	0.592218	1	2	22	1	1	2	1
1	192	2	4	1	24	2	0.748225	1	2	22	1	2	1	2
1	193	2	5	29	1	1	0.708504	1	1	11	2	1	2	1
1	194	2	5	47	1	2	0.662273	1	1	11	2	2	1	2
1	195	2	5	34	2	1	0.462903	1	1	11	2	1	2	1
1	196	2	5	17	2	2	0.617738	1	1	11	2	2	1	2
1	197	2	5	32	3	1	0.480987	1	1	11	2	1	2	1
1	198	2	5	5	3	2	0.670941	1	1	11	2	2	1	2
1	199	2	5	13	4	1	0.388982	1	1	12	1	1	2	1
1	200	2	5	8	4	2	0.809584	1	1	12	1	2	1	2
1	201	2	5	30	5	1	0.381383	1	1	12	1	1	2	1
1	202	2	5	38	5	2	0.5921	1	1	12	1	2	1	2
1	203	2	5	23	6	1	0.536722	1	1	12	1	1	2	1
1	204	2	5	35	6	2	0.605031	1	1	12	1	2	1	2
1	205	2	5	16	7	1	0.574149	1	1	11	2	1	2	1
1	206	2	5	48	7	2	0.429239	1	1	11	2	2	1	2
1	207	2	5	10	8	1	0.601806	1	1	11	2	1	2	1
1	208	2	5	25	8	2	0.527777	1	1	11	2	2	1	2
1	209	2	5	19	9	1	1.00074	1	1	11	2	1	2	1
1	210	2	5	9	9	2	0.648444	1	1	11	2	2	1	2
1	211	2	5	42	10	1	0.581572	1	1	12	1	1	2	1
1	212	2	5	22	10	2	0.579245	1	1	12	1	2	1	2
1	213	2	5	15	11	1	0.545501	1	1	12	1	1	2	1
1	214	2	5	20	11	2	0.625048	1	1	12	1	2	1	2
1	215	2	5	4	12	1	0.670859	1	1	12	1	1	2	1
1	216	2	5	41	12	2	0.617401	1	1	12	1	2	1	2
1	217	2	5	36	13	1	0.593789	1	2	21	2	1	2	1
1	218	2	5	24	13	2	0.599663	1	2	21	2	2	1	2
1	219	2	5	26	14	1	0.678021	1	2	21	2	1	2	1
1	220	2	5	40	14	2	0.722369	1	2	21	2	2	1	2
1	221	2	5	3	15	1	0.541243	1	2	21	2	1	2	1
1	222	2	5	12	15	2	0.693496	1	2	21	2	2	1	2
1	223	2	5	31	16	1	0.436123	1	2	22	1	1	2	1
1	224	2	5	7	16	2	0.538717	1	2	22	1	2	1	2
1	225	2	5	14	17	1	0.588674	1	2	22	1	1	2	1
1	226	2	5	44	17	2	0.673119	1	2	22	1	2	1	2
1	227	2	5	11	18	1	0.558284	1	2	22	1	1	2	1
1	228	2	5	6	18	2	0.997126	1	2	22	1	2	1	2
1	229	2	5	2	19	1	0.62246	1	2	21	2	1	2	1
1	230	2	5	21	19	2	0.429825	1	2	21	2	2	1	2
1	231	2	5	18	20	1	0.872536	1	2	21	2	1	2	1
1	232	2	5	1	20	2	0.621532	1	2	21	2	2	1	2
1	233	2	5	39	21	1	0.534811	1	2	21	2	1	2	1
1	234	2	5	37	21	2	0.475913	1	2	21	2	2	1	2
1	235	2	5	33	22	1	0.394516	1	2	22	1	1	2	1
1	236	2	5	27	22	2	0.55485	1	2	22	1	2	1	2
1	237	2	5	28	23	1	0.451743	1	2	22	1	1	2	1
1	238	2	5	46	23	2	0.474182	1	2	22	1	2	1	2
1	239	2	5	43	24	1	0.509775	1	2	22	1	1	2	1
1	240	2	5	45	24	2	0.476777	1	2	22	1	2	1	2
1	241	2	6	35	1	1	0.494063	1	1	11	2	1	2	1
1	242	2	6	10	1	2	0.610509	1	1	11	2	2	1	2
1	243	2	6	43	2	1	0.577961	1	1	11	2	1	2	1
1	244	2	6	33	2	2	0.742861	1	1	11	2	2	1	2
1	245	2	6	12	3	1	0.5926	1	1	11	2	1	2	1
1	246	2	6	26	3	2	0.541626	1	1	11	2	2	1	2
1	247	2	6	30	4	1	0.59186	1	1	12	1	1	2	1
1	248	2	6	3	4	2	0.615751	1	1	12	1	2	1	2
1	249	2	6	29	5	1	0.59474	1	1	12	1	1	2	1
1	250	2	6	38	5	2	0.699023	1	1	12	1	2	1	2
1	251	2	6	11	6	1	0.611781	1	1	12	1	1	2	1
1	252	2	6	34	6	2	0.673622	1	1	12	1	2	1	2
1	253	2	6	23	7	1	0.418588	1	1	11	2	1	2	1
1	254	2	6	8	7	2	0.728546	1	1	11	2	2	1	2
1	255	2	6	28	8	1	0.542682	1	1	11	2	1	2	1
1	256	2	6	47	8	2	0.451334	1	1	11	2	2	1	2
1	257	2	6	24	9	1	0.468092	1	1	11	2	1	2	1
1	258	2	6	15	9	2	0.499822	1	1	11	2	2	1	2
1	259	2	6	27	10	1	0.459374	1	1	12	1	1	2	1
1	260	2	6	7	10	2	0.404364	1	1	12	1	2	1	2
1	261	2	6	45	11	1	0.563035	1	1	12	1	1	2	1
1	262	2	6	48	11	2	0.522199	1	1	12	1	2	1	2
1	263	2	6	37	12	1	0.53558	1	1	12	1	1	2	1
1	264	2	6	17	12	2	0.652702	1	1	12	1	2	1	2
1	265	2	6	4	13	1	0.551923	1	2	21	2	1	2	1
1	266	2	6	21	13	2	0.574831	1	2	21	2	2	1	2
1	267	2	6	9	14	1	0.558276	1	2	21	2	1	2	1
1	268	2	6	42	14	2	0.523302	1	2	21	2	2	1	2
1	269	2	6	2	15	1	0.678863	1	2	21	2	1	2	1
1	270	2	6	13	15	2	0.440062	1	2	21	2	2	1	2
1	271	2	6	36	16	1	0.578624	1	2	22	1	1	2	1
1	272	2	6	39	16	2	0.648657	1	2	22	1	2	1	2
1	273	2	6	40	17	1	0.684057	1	2	22	1	1	2	1
1	274	2	6	19	17	2	0.565908	1	2	22	1	2	1	2
1	275	2	6	5	18	1	0.511352	1	2	22	1	1	2	1
1	276	2	6	44	18	2	0.661666	1	2	22	1	2	1	2
1	277	2	6	32	19	1	0.636648	1	2	21	2	1	2	1
1	278	2	6	14	19	2	0.545685	1	2	21	2	2	1	2
1	279	2	6	16	20	1	0.784066	1	2	21	2	1	2	1
1	280	2	6	22	20	2	0.439004	1	2	21	2	2	1	2
1	281	2	6	41	21	1	0.910308	1	2	21	2	1	2	1
1	282	2	6	25	21	2	0.501524	1	2	21	2	2	1	2
1	283	2	6	31	22	1	0.641965	1	2	22	1	1	2	1
1	284	2	6	46	22	2	0.693099	1	2	22	1	2	1	2
1	285	2	6	18	23	1	0.918395	1	2	22	1	1	2	1
1	286	2	6	20	23	2	0.531905	1	2	22	1	2	1	2
1	287	2	6	1	24	1	0.500018	1	2	22	1	1	2	1
1	288	2	6	6	24	2	0.577521	1	2	22	1	2	1	2
1	1	3	1	8	1	1	0.734019	1	1	11	2	1	2	1
1	2	3	1	30	1	2	0.654346	1	1	11	2	2	1	2
1	3	3	1	25	2	1	0.510546	1	1	11	2	1	2	1
1	4	3	1	10	2	2	0.647856	1	1	11	2	2	1	2
1	5	3	1	23	3	1	0.511034	1	1	11	2	1	2	1
1	6	3	1	39	3	2	0.527743	1	1	11	2	2	1	2
1	7	3	1	14	4	1	0.496692	1	1	12	1	1	2	1
1	8	3	1	38	4	2	0.5184	1	1	12	1	2	1	2
1	9	3	1	21	5	1	0.562755	1	1	12	1	1	2	1
1	10	3	1	48	5	2	0.622012	1	1	12	1	2	1	2
1	11	3	1	24	6	1	0.419806	1	1	12	1	1	2	1
1	12	3	1	31	6	2	0.549031	1	1	12	1	2	1	2
1	13	3	1	13	7	1	0.545134	1	1	11	2	1	2	1
1	14	3	1	3	7	2	0.65325	1	1	11	2	2	1	2
1	15	3	1	6	8	1	0.671994	1	1	11	2	1	2	1
1	16	3	1	20	8	2	0.709761	1	1	11	2	2	1	2
1	17	3	1	27	9	1	0.510471	1	1	11	2	1	2	1
1	18	3	1	4	9	2	0.628853	1	1	11	2	2	1	2
1	19	3	1	1	10	1	1.04551	1	1	12	1	1	2	1
1	20	3	1	16	10	2	0.797182	1	1	12	1	2	1	2
1	21	3	1	47	11	1	0.633224	1	1	12	1	1	2	1
1	22	3	1	28	11	2	0.484453	1	1	12	1	2	1	2
1	23	3	1	2	12	1	0.599832	1	1	12	1	1	2	1
1	24	3	1	44	12	2	0.624603	1	1	12	1	2	1	2
1	25	3	1	45	13	1	0.66163	1	2	21	2	1	2	1
1	26	3	1	15	13	2	0.699478	1	2	21	2	2	1	2
1	27	3	1	11	14	1	0.752699	1	2	21	2	1	2	1
1	28	3	1	33	14	2	0.583514	1	2	21	2	2	1	2
1	29	3	1	43	15	1	0.55449	1	2	21	2	1	2	1
1	30	3	1	37	15	2	0.594714	1	2	21	2	2	1	2
1	31	3	1	9	16	1	0.710972	1	2	22	1	1	2	1
1	32	3	1	17	16	2	0.685834	1	2	22	1	2	1	2
1	33	3	1	36	17	1	0.409938	1	2	22	1	1	2	1
1	34	3	1	32	17	2	0.603853	1	2	22	1	2	1	2
1	35	3	1	29	18	1	0.373343	1	2	22	1	1	2	1
1	36	3	1	26	18	2	0.697616	1	2	22	1	2	1	2
1	37	3	1	40	19	1	0.690561	1	2	21	2	1	2	1
1	38	3	1	42	19	2	0.561109	1	2	21	2	2	1	2
1	39	3	1	22	20	1	0.818057	1	2	21	2	1	2	1
1	40	3	1	46	20	2	0.620953	1	2	21	2	2	1	2
1	41	3	1	12	21	1	0.529754	1	2	21	2	1	2	1
1	42	3	1	19	21	2	0.635544	1	2	21	2	2	1	2
1	43	3	1	34	22	1	0.886297	1	2	22	1	1	2	1
1	44	3	1	41	22	2	0.708926	1	2	22	1	2	1	2
1	45	3	1	7	23	1	0.657974	1	2	22	1	1	2	1
1	46	3	1	18	23	2	0.692815	1	2	22	1	2	1	2
1	47	3	1	35	24	1	0.670528	1	2	22	1	1	2	1
1	48	3	1	5	24	2	0.742435	1	2	22	1	2	1	2
1	49	3	2	28	1	1	0.523683	1	1	11	2	1	2	1
1	50	3	2	39	1	2	0.703428	1	1	11	2	2	1	2
1	51	3	2	13	2	1	0.633091	1	1	11	2	1	2	1
1	52	3	2	34	2	2	0.570604	1	1	11	2	2	1	2
1	53	3	2	29	3	1	0.49168	1	1	11	2	1	2	1
1	54	3	2	24	3	2	0.57285	1	1	11	2	2	1	2
1	55	3	2	2	4	1	0.433848	1	1	12	1	1	2	1
1	56	3	2	43	4	2	0.588175	1	1	12	1	2	1	2
1	57	3	2	41	5	1	0.536762	1	1	12	1	1	2	1
1	58	3	2	18	5	2	0.603908	1	1	12	1	2	1	2
1	59	3	2	45	6	1	0.60999	1	1	12	1	1	2	1
1	60	3	2	14	6	2	0.683386	1	1	12	1	2	1	2
1	61	3	2	16	7	1	0.452849	1	1	11	2	1	2	1
1	62	3	2	26	7	2	0.537857	1	1	11	2	2	1	2
1	63	3	2	23	8	1	0.548238	1	1	11	2	1	2	1
1	64	3	2	11	8	2	0.622552	1	1	11	2	2	1	2
1	65	3	2	37	9	1	1.04864	1	1	11	2	1	2	1
1	66	3	2	30	9	2	0.635208	1	1	11	2	2	1	2
1	67	3	2	6	10	1	0.453763	1	1	12	1	1	2	1
1	68	3	2	22	10	2	0.640537	1	1	12	1	2	1	2
1	69	3	2	40	11	1	0.724481	1	1	12	1	1	2	1
1	70	3	2	3	11	2	0.573241	1	1	12	1	2	1	2
1	71	3	2	27	12	1	0.541416	1	1	12	1	1	2	1
1	72	3	2	38	12	2	0.574073	1	1	12	1	2	1	2
1	73	3	2	21	13	1	0.396345	1	2	21	2	1	2	1
1	74	3	2	31	13	2	0.654055	1	2	21	2	2	1	2
1	75	3	2	32	14	1	0.622248	1	2	21	2	1	2	1
1	76	3	2	1	14	2	0.602593	1	2	21	2	2	1	2
1	77	3	2	20	15	1	0.567552	1	2	21	2	1	2	1
1	78	3	2	7	15	2	0.576631	1	2	21	2	2	1	2
1	79	3	2	17	16	1	0.525814	1	2	22	1	1	2	1
1	80	3	2	5	16	2	0.779074	1	2	22	1	2	1	2
1	81	3	2	25	17	1	0.487824	1	2	22	1	1	2	1
1	82	3	2	48	17	2	0.58443	1	2	22	1	2	1	2
1	83	3	2	9	18	1	0.408899	1	2	22	1	1	2	1
1	84	3	2	42	18	2	0.544871	1	2	22	1	2	1	2
1	85	3	2	47	19	1	0.721775	1	2	21	2	1	2	1
1	86	3	2	44	19	2	0.569074	1	2	21	2	2	1	2
1	87	3	2	19	20	1	0.812004	1	2	21	2	1	2	1
1	88	3	2	33	20	2	0.721921	1	2	21	2	2	1	2
1	89	3	2	15	21	1	0.765457	1	2	21	2	1	2	1
1	90	3	2	10	21	2	0.596445	1	2	21	2	2	1	2
1	91	3	2	35	22	1	0.660795	1	2	22	1	1	2	1
1	92	3	2	8	22	2	0.664816	1	2	22	1	2	1	2
1	93	3	2	4	23	1	0.621617	1	2	22	1	1	2	1
1	94	3	2	46	23	2	0.57274	1	2	22	1	2	1	2
1	95	3	2	36	24	1	0.645755	1	2	22	1	1	2	1
1	96	3	2	12	24	2	0.612801	1	2	22	1	2	1	2
1	97	3	3	34	1	1	0.527212	1	1	11	2	1	2	1
1	98	3	3	24	1	2	0.644048	1	1	11	2	2	1	2
1	99	3	3	31	2	1	0.773354	1	1	11	2	1	2	1
1	100	3	3	38	2	2	0.599899	1	1	11	2	2	1	2
1	101	3	3	22	3	1	0.872182	1	1	11	2	1	2	1
1	102	3	3	32	3	2	0.64071	1	1	11	2	2	1	2
1	103	3	3	4	4	1	0.438439	1	1	12	1	1	2	1
1	104	3	3	9	4	2	0.591519	1	1	12	1	2	1	2
1	105	3	3	39	5	1	0.497876	1	1	12	1	1	2	1
1	106	3	3	13	5	2	0.594034	1	1	12	1	2	1	2
1	107	3	3	42	6	1	0.641041	1	1	12	1	1	2	1
1	108	3	3	36	6	2	0.608173	1	1	12	1	2	1	2
1	109	3	3	1	7	1	0.590061	1	1	11	2	1	2	1
1	110	3	3	18	7	2	0.527069	1	1	11	2	2	1	2
1	111	3	3	47	8	1	0.614699	1	1	11	2	1	2	1
1	112	3	3	40	8	2	0.560704	1	1	11	2	2	1	2
1	113	3	3	43	9	1	0.501386	1	1	11	2	1	2	1
1	114	3	3	8	9	2	0.541947	1	1	11	2	2	1	2
1	115	3	3	3	10	1	0.45231	1	1	12	1	1	2	1
1	116	3	3	5	10	2	0.568652	1	1	12	1	2	1	2
1	117	3	3	46	11	1	0.410304	1	1	12	1	1	2	1
1	118	3	3	16	11	2	0.496556	1	1	12	1	2	1	2
1	119	3	3	35	12	1	0.601849	1	1	12	1	1	2	1
1	120	3	3	11	12	2	0.494487	1	1	12	1	2	1	2
1	121	3	3	23	13	1	0.582545	1	2	21	2	1	2	1
1	122	3	3	15	13	2	0.413868	1	2	21	2	2	1	2
1	123	3	3	25	14	1	0.573619	1	2	21	2	1	2	1
1	124	3	3	17	14	2	0.532008	1	2	21	2	2	1	2
1	125	3	3	45	15	1	0.523129	1	2	21	2	1	2	1
1	126	3	3	14	15	2	0.460968	1	2	21	2	2	1	2
1	127	3	3	2	16	1	0.418223	1	2	22	1	1	2	1
1	128	3	3	41	16	2	0.552919	1	2	22	1	2	1	2
1	129	3	3	29	17	1	0.543701	1	2	22	1	1	2	1
1	130	3	3	26	17	2	0.853236	1	2	22	1	2	1	2
1	131	3	3	7	18	1	0.617804	1	2	22	1	1	2	1
1	132	3	3	21	18	2	0.650188	1	2	22	1	2	1	2
1	133	3	3	19	19	1	0.705677	1	2	21	2	1	2	1
1	134	3	3	28	19	2	0.594134	1	2	21	2	2	1	2
1	135	3	3	37	20	1	0.742902	1	2	21	2	1	2	1
1	136	3	3	30	20	2	0.712348	1	2	21	2	2	1	2
1	137	3	3	44	21	1	0.52824	1	2	21	2	1	2	1
1	138	3	3	20	21	2	0.559384	1	2	21	2	2	1	2
1	139	3	3	27	22	1	0.851224	1	2	22	1	1	2	1
1	140	3	3	33	22	2	0.604296	1	2	22	1	2	1	2
1	141	3	3	48	23	1	0.458669	1	2	22	1	1	2	1
1	142	3	3	10	23	2	0.556825	1	2	22	1	2	1	2
1	143	3	3	12	24	1	0.699823	1	2	22	1	1	2	1
1	144	3	3	6	24	2	0.630756	1	2	22	1	2	1	2
1	145	3	4	3	1	1	0.576773	1	1	11	2	1	2	1
1	146	3	4	18	1	2	0.513114	1	1	11	2	2	1	2
1	147	3	4	8	2	1	0.561584	1	1	11	2	1	2	1
1	148	3	4	11	2	2	0.543202	1	1	11	2	2	1	2
1	149	3	4	42	3	1	0.527757	1	1	11	2	1	2	1
1	150	3	4	32	3	2	0.555704	1	1	11	2	2	1	2
1	151	3	4	10	4	1	0.514603	1	1	12	1	1	2	1
1	152	3	4	13	4	2	0.495159	1	1	12	1	2	1	2
1	153	3	4	5	5	1	0.652916	1	1	12	1	1	2	1
1	154	3	4	46	5	2	1.01398	1	1	12	1	2	1	2
1	155	3	4	23	6	1	0.714141	1	1	12	1	1	2	1
1	156	3	4	26	6	2	0.819061	1	1	12	1	2	1	2
1	157	3	4	22	7	1	0.635714	1	1	11	2	1	2	1
1	158	3	4	40	7	2	0.642204	1	1	11	2	2	1	2
1	159	3	4	45	8	1	0.590955	1	1	11	2	1	2	1
1	160	3	4	16	8	2	0.514121	1	1	11	2	2	1	2
1	161	3	4	24	9	1	0.534083	1	1	11	2	1	2	1
1	162	3	4	19	9	2	0.473392	1	1	11	2	2	1	2
1	163	3	4	43	10	1	0.399326	1	1	12	1	1	2	1
1	164	3	4	35	10	2	0.573261	1	1	12	1	2	1	2
1	165	3	4	41	11	1	0.5116	1	1	12	1	1	2	1
1	166	3	4	14	11	2	0.5687	1	1	12	1	2	1	2
1	167	3	4	28	12	1	0.445582	1	1	12	1	1	2	1
1	168	3	4	25	12	2	0.64362	1	1	12	1	2	1	2
1	169	3	4	47	13	1	1.26466	1	2	21	2	1	2	1
1	170	3	4	15	13	2	0.606582	1	2	21	2	2	1	2
1	171	3	4	1	14	1	0.569715	1	2	21	2	1	2	1
1	172	3	4	30	14	2	0.602088	1	2	21	2	2	1	2
1	173	3	4	39	15	1	0.552734	1	2	21	2	1	2	1
1	174	3	4	21	15	2	0.51826	1	2	21	2	2	1	2
1	175	3	4	34	16	1	0.541225	1	2	22	1	1	2	1
1	176	3	4	48	16	2	0.603698	1	2	22	1	2	1	2
1	177	3	4	27	17	1	0.698044	1	2	22	1	1	2	1
1	178	3	4	2	17	2	0.653236	1	2	22	1	2	1	2
1	179	3	4	12	18	1	0.360739	1	2	22	1	1	2	1
1	180	3	4	6	18	2	0.566406	1	2	22	1	2	1	2
1	181	3	4	7	19	1	0.594753	1	2	21	2	1	2	1
1	182	3	4	20	19	2	0.47808	1	2	21	2	2	1	2
1	183	3	4	31	20	1	0.589908	1	2	21	2	1	2	1
1	184	3	4	9	20	2	0.660911	1	2	21	2	2	1	2
1	185	3	4	36	21	1	0.532295	1	2	21	2	1	2	1
1	186	3	4	17	21	2	0.520495	1	2	21	2	2	1	2
1	187	3	4	38	22	1	0.474553	1	2	22	1	1	2	1
1	188	3	4	4	22	2	0.708033	1	2	22	1	2	1	2
1	189	3	4	44	23	1	0.463616	1	2	22	1	1	2	1
1	190	3	4	37	23	2	0.587092	1	2	22	1	2	1	2
1	191	3	4	33	24	1	0.358272	1	2	22	1	1	2	1
1	192	3	4	29	24	2	0.611602	1	2	22	1	2	1	2
1	193	3	5	15	1	1	0.751349	1	1	11	2	1	2	1
1	194	3	5	18	1	2	0.579317	1	1	11	2	2	1	2
1	195	3	5	23	2	1	1.14626	1	1	11	2	1	2	1
1	196	3	5	46	2	2	0.647482	1	1	11	2	2	1	2
1	197	3	5	45	3	1	0.562145	1	1	11	2	1	2	1
1	198	3	5	30	3	2	0.340624	1	1	11	2	2	1	2
1	199	3	5	12	4	1	0.369625	1	1	12	1	1	2	1
1	200	3	5	6	4	2	0.588571	1	1	12	1	2	1	2
1	201	3	5	3	5	1	0.440755	1	1	12	1	1	2	1
1	202	3	5	31	5	2	0.69955	1	1	12	1	2	1	2
1	203	3	5	42	6	1	0.904681	1	1	12	1	1	2	1
1	204	3	5	38	6	2	0.369351	1	1	12	1	2	1	2
1	205	3	5	20	7	1	1.08295	1	1	11	2	1	2	1
1	206	3	5	17	7	2	0.44168	1	1	11	2	2	1	2
1	207	3	5	32	8	1	0.392906	1	1	11	2	1	2	1
1	208	3	5	22	8	2	0.644506	1	1	11	2	2	1	2
1	209	3	5	43	9	1	0.448402	1	1	11	2	1	2	1
1	210	3	5	19	9	2	0.489547	1	1	11	2	2	1	2
1	211	3	5	4	10	1	0.403006	1	1	12	1	1	2	1
1	212	3	5	34	10	2	1.17132	1	1	12	1	2	1	2
1	213	3	5	29	11	1	0.507318	1	1	12	1	1	2	1
1	215	3	5	37	12	1	0.78982	1	1	12	1	1	2	1
1	216	3	5	28	12	2	0.571579	1	1	12	1	2	1	2
1	217	3	5	47	13	1	0.718905	1	2	21	2	1	2	1
1	218	3	5	21	13	2	0.753639	1	2	21	2	2	1	2
1	219	3	5	7	14	1	0.48535	1	2	21	2	1	2	1
1	220	3	5	11	14	2	0.429592	1	2	21	2	2	1	2
1	221	3	5	5	15	1	0.471034	1	2	21	2	1	2	1
1	222	3	5	39	15	2	0.976972	1	2	21	2	2	1	2
1	224	3	5	48	16	2	0.729687	1	2	22	1	2	1	2
1	225	3	5	2	17	1	0.409273	1	2	22	1	1	2	1
1	226	3	5	16	17	2	0.661536	1	2	22	1	2	1	2
1	227	3	5	1	18	1	0.576406	1	2	22	1	1	2	1
1	228	3	5	8	18	2	0.558837	1	2	22	1	2	1	2
1	229	3	5	24	19	1	0.641525	1	2	21	2	1	2	1
1	230	3	5	27	19	2	0.631602	1	2	21	2	2	1	2
1	232	3	5	14	20	2	0.628458	1	2	21	2	2	1	2
1	234	3	5	10	21	2	0.400655	1	2	21	2	2	1	2
1	235	3	5	44	22	1	0.514447	1	2	22	1	1	2	1
1	236	3	5	40	22	2	0.673697	1	2	22	1	2	1	2
1	237	3	5	13	23	1	0.457066	1	2	22	1	1	2	1
1	238	3	5	33	23	2	1.07123	1	2	22	1	2	1	2
1	239	3	5	26	24	1	0.601261	1	2	22	1	1	2	1
1	240	3	5	9	24	2	0.51232	1	2	22	1	2	1	2
1	241	3	6	33	1	1	0.609696	1	1	11	2	1	2	1
1	242	3	6	48	1	2	0.586302	1	1	11	2	2	1	2
1	243	3	6	2	2	1	0.616289	1	1	11	2	1	2	1
1	244	3	6	45	2	2	0.584913	1	1	11	2	2	1	2
1	245	3	6	4	3	1	1.17778	1	1	11	2	1	2	1
1	246	3	6	30	3	2	0.913195	1	1	11	2	2	1	2
1	247	3	6	31	4	1	0.696549	1	1	12	1	1	2	1
1	248	3	6	25	4	2	1.49171	1	1	12	1	2	1	2
1	249	3	6	19	5	1	0.499728	1	1	12	1	1	2	1
1	250	3	6	24	5	2	1.32588	1	1	12	1	2	1	2
1	251	3	6	7	6	1	0.678522	1	1	12	1	1	2	1
1	252	3	6	16	6	2	0.682072	1	1	12	1	2	1	2
1	253	3	6	37	7	1	0.606221	1	1	11	2	1	2	1
1	254	3	6	34	7	2	0.802392	1	1	11	2	2	1	2
1	255	3	6	1	8	1	0.419246	1	1	11	2	1	2	1
1	257	3	6	29	9	1	1.08487	1	1	11	2	1	2	1
1	258	3	6	43	9	2	0.669276	1	1	11	2	2	1	2
1	259	3	6	17	10	1	0.459562	1	1	12	1	1	2	1
1	260	3	6	12	10	2	0.633306	1	1	12	1	2	1	2
1	261	3	6	42	11	1	0.477747	1	1	12	1	1	2	1
1	262	3	6	32	11	2	0.96803	1	1	12	1	2	1	2
1	263	3	6	46	12	1	0.503233	1	1	12	1	1	2	1
1	264	3	6	14	12	2	0.605627	1	1	12	1	2	1	2
1	265	3	6	39	13	1	0.447421	1	2	21	2	1	2	1
1	266	3	6	41	13	2	0.651243	1	2	21	2	2	1	2
1	267	3	6	8	14	1	0.607731	1	2	21	2	1	2	1
1	268	3	6	9	14	2	0.778109	1	2	21	2	2	1	2
1	269	3	6	5	15	1	0.698026	1	2	21	2	1	2	1
1	270	3	6	40	15	2	0.698825	1	2	21	2	2	1	2
1	271	3	6	44	16	1	0.524103	1	2	22	1	1	2	1
1	272	3	6	13	16	2	0.624711	1	2	22	1	2	1	2
1	273	3	6	22	17	1	0.520177	1	2	22	1	1	2	1
1	274	3	6	20	17	2	0.659313	1	2	22	1	2	1	2
1	275	3	6	38	18	1	0.419122	1	2	22	1	1	2	1
1	276	3	6	6	18	2	0.82413	1	2	22	1	2	1	2
1	277	3	6	27	19	1	0.661959	1	2	21	2	1	2	1
1	278	3	6	36	19	2	0.607484	1	2	21	2	2	1	2
1	279	3	6	47	20	1	0.707894	1	2	21	2	1	2	1
1	280	3	6	10	20	2	1.03888	1	2	21	2	2	1	2
1	281	3	6	18	21	1	0.592294	1	2	21	2	1	2	1
1	282	3	6	35	21	2	0.785931	1	2	21	2	2	1	2
1	283	3	6	28	22	1	0.67884	1	2	22	1	1	2	1
1	284	3	6	3	22	2	0.634471	1	2	22	1	2	1	2
1	285	3	6	21	23	1	0.691515	1	2	22	1	1	2	1
1	286	3	6	23	23	2	0.841744	1	2	22	1	2	1	2
1	287	3	6	15	24	1	0.44574	1	2	22	1	1	2	1
1	288	3	6	11	24	2	0.935897	1	2	22	1	2	1	2
1	1	4	1	29	1	1	0.383167	1	1	11	2	1	2	1
1	2	4	1	8	1	2	0.623084	1	1	11	2	2	1	2
1	3	4	1	7	2	1	0.609024	1	1	11	2	1	2	1
1	4	4	1	6	2	2	0.700141	1	1	11	2	2	1	2
1	5	4	1	21	3	1	0.496612	1	1	11	2	1	2	1
1	6	4	1	44	3	2	0.518894	1	1	11	2	2	1	2
1	7	4	1	27	4	1	0.446111	1	1	12	1	1	2	1
1	8	4	1	26	4	2	0.475369	1	1	12	1	2	1	2
1	9	4	1	43	5	1	0.511262	1	1	12	1	1	2	1
1	10	4	1	45	5	2	0.574849	1	1	12	1	2	1	2
1	11	4	1	32	6	1	0.429584	1	1	12	1	1	2	1
1	12	4	1	42	6	2	0.607951	1	1	12	1	2	1	2
1	13	4	1	20	7	1	0.51507	1	1	11	2	1	2	1
1	14	4	1	25	7	2	0.599138	1	1	11	2	2	1	2
1	15	4	1	28	8	1	0.63788	1	1	11	2	1	2	1
1	16	4	1	3	8	2	0.979111	1	1	11	2	2	1	2
1	17	4	1	36	9	1	0.459728	1	1	11	2	1	2	1
1	18	4	1	35	9	2	0.440025	1	1	11	2	2	1	2
1	19	4	1	33	10	1	0.365223	1	1	12	1	1	2	1
1	20	4	1	16	10	2	0.51468	1	1	12	1	2	1	2
1	21	4	1	39	11	1	0.373292	1	1	12	1	1	2	1
1	22	4	1	22	11	2	0.571409	1	1	12	1	2	1	2
1	23	4	1	37	12	1	0.440321	1	1	12	1	1	2	1
1	24	4	1	48	12	2	0.478779	1	1	12	1	2	1	2
1	25	4	1	47	13	1	0.45004	1	2	21	2	1	2	1
1	27	4	1	23	14	1	0.704332	1	2	21	2	1	2	1
1	28	4	1	14	14	2	0.792963	1	2	21	2	2	1	2
1	29	4	1	24	15	1	0.52262	1	2	21	2	1	2	1
1	30	4	1	18	15	2	0.495382	1	2	21	2	2	1	2
1	31	4	1	17	16	1	0.354858	1	2	22	1	1	2	1
1	32	4	1	5	16	2	0.721453	1	2	22	1	2	1	2
1	33	4	1	13	17	1	0.56823	1	2	22	1	1	2	1
1	34	4	1	19	17	2	0.639552	1	2	22	1	2	1	2
1	35	4	1	2	18	1	1.35489	1	2	22	1	1	2	1
1	36	4	1	30	18	2	0.505368	1	2	22	1	2	1	2
1	37	4	1	46	19	1	0.592507	1	2	21	2	1	2	1
1	38	4	1	10	19	2	0.871694	1	2	21	2	2	1	2
1	39	4	1	11	20	1	0.600344	1	2	21	2	1	2	1
1	40	4	1	9	20	2	0.646895	1	2	21	2	2	1	2
1	41	4	1	41	21	1	0.511106	1	2	21	2	1	2	1
1	42	4	1	12	21	2	0.819204	1	2	21	2	2	1	2
1	43	4	1	31	22	1	0.452274	1	2	22	1	1	2	1
1	44	4	1	38	22	2	0.639109	1	2	22	1	2	1	2
1	45	4	1	15	23	1	0.665708	1	2	22	1	1	2	1
1	46	4	1	40	23	2	0.666752	1	2	22	1	2	1	2
1	47	4	1	4	24	1	0.801352	1	2	22	1	1	2	1
1	48	4	1	34	24	2	0.482539	1	2	22	1	2	1	2
1	49	4	2	31	1	1	0.732909	1	1	11	2	1	2	1
1	50	4	2	7	1	2	0.445824	1	1	11	2	2	1	2
1	51	4	2	14	2	1	0.510241	1	1	11	2	1	2	1
1	52	4	2	40	2	2	0.546912	1	1	11	2	2	1	2
1	53	4	2	41	3	1	0.383752	1	1	11	2	1	2	1
1	54	4	2	9	3	2	0.472094	1	1	11	2	2	1	2
1	55	4	2	32	4	1	0.550367	1	1	12	1	1	2	1
1	56	4	2	4	4	2	0.490086	1	1	12	1	2	1	2
1	57	4	2	37	5	1	0.356531	1	1	12	1	1	2	1
1	58	4	2	30	5	2	0.500867	1	1	12	1	2	1	2
1	59	4	2	34	6	1	0.513587	1	1	12	1	1	2	1
1	60	4	2	11	6	2	0.469685	1	1	12	1	2	1	2
1	61	4	2	2	7	1	0.587224	1	1	11	2	1	2	1
1	62	4	2	39	7	2	0.47479	1	1	11	2	2	1	2
1	63	4	2	38	8	1	0.542778	1	1	11	2	1	2	1
1	64	4	2	18	8	2	0.493039	1	1	11	2	2	1	2
1	65	4	2	47	9	1	0.520722	1	1	11	2	1	2	1
1	66	4	2	6	9	2	0.416375	1	1	11	2	2	1	2
1	68	4	2	13	10	2	0.460207	1	1	12	1	2	1	2
1	69	4	2	35	11	1	0.418375	1	1	12	1	1	2	1
1	70	4	2	23	11	2	0.626931	1	1	12	1	2	1	2
1	71	4	2	8	12	1	0.461333	1	1	12	1	1	2	1
1	73	4	2	15	13	1	0.571266	1	2	21	2	1	2	1
1	74	4	2	5	13	2	0.508828	1	2	21	2	2	1	2
1	75	4	2	42	14	1	0.491385	1	2	21	2	1	2	1
1	76	4	2	17	14	2	0.547656	1	2	21	2	2	1	2
1	77	4	2	12	15	1	0.499381	1	2	21	2	1	2	1
1	78	4	2	29	15	2	0.612064	1	2	21	2	2	1	2
1	79	4	2	22	16	1	0.556259	1	2	22	1	1	2	1
1	80	4	2	21	16	2	0.624623	1	2	22	1	2	1	2
1	81	4	2	16	17	1	0.451467	1	2	22	1	1	2	1
1	82	4	2	25	17	2	0.564105	1	2	22	1	2	1	2
1	83	4	2	27	18	1	0.40226	1	2	22	1	1	2	1
1	84	4	2	46	18	2	0.608717	1	2	22	1	2	1	2
1	85	4	2	28	19	1	0.771874	1	2	21	2	1	2	1
1	86	4	2	43	19	2	0.534682	1	2	21	2	2	1	2
1	87	4	2	1	20	1	0.566297	1	2	21	2	1	2	1
1	88	4	2	19	20	2	0.453655	1	2	21	2	2	1	2
1	89	4	2	44	21	1	0.524187	1	2	21	2	1	2	1
1	90	4	2	24	21	2	0.460403	1	2	21	2	2	1	2
1	91	4	2	48	22	1	0.454847	1	2	22	1	1	2	1
1	92	4	2	26	22	2	0.495321	1	2	22	1	2	1	2
1	93	4	2	33	23	1	0.61586	1	2	22	1	1	2	1
1	94	4	2	45	23	2	0.487694	1	2	22	1	2	1	2
1	95	4	2	36	24	1	0.414298	1	2	22	1	1	2	1
1	96	4	2	10	24	2	0.557578	1	2	22	1	2	1	2
1	97	4	3	38	1	1	0.440247	1	1	11	2	1	2	1
1	98	4	3	45	1	2	1.20208	1	1	11	2	2	1	2
1	99	4	3	7	2	1	0.494863	1	1	11	2	1	2	1
1	100	4	3	32	2	2	0.477981	1	1	11	2	2	1	2
1	101	4	3	41	3	1	0.430752	1	1	11	2	1	2	1
1	102	4	3	14	3	2	0.567111	1	1	11	2	2	1	2
1	103	4	3	18	4	1	0.667914	1	1	12	1	1	2	1
1	104	4	3	4	4	2	0.576874	1	1	12	1	2	1	2
1	105	4	3	36	5	1	0.482154	1	1	12	1	1	2	1
1	106	4	3	17	5	2	0.537843	1	1	12	1	2	1	2
1	107	4	3	33	6	1	0.479709	1	1	12	1	1	2	1
1	108	4	3	5	6	2	0.555197	1	1	12	1	2	1	2
1	109	4	3	25	7	1	0.525688	1	1	11	2	1	2	1
1	110	4	3	8	7	2	0.566955	1	1	11	2	2	1	2
1	111	4	3	24	8	1	0.69948	1	1	11	2	1	2	1
1	112	4	3	11	8	2	0.648658	1	1	11	2	2	1	2
1	113	4	3	13	9	1	0.471548	1	1	11	2	1	2	1
1	114	4	3	20	9	2	0.492909	1	1	11	2	2	1	2
1	115	4	3	22	10	1	0.377257	1	1	12	1	1	2	1
1	116	4	3	39	10	2	0.530446	1	1	12	1	2	1	2
1	117	4	3	21	11	1	0.599038	1	1	12	1	1	2	1
1	118	4	3	44	11	2	0.505296	1	1	12	1	2	1	2
1	119	4	3	42	12	1	0.441054	1	1	12	1	1	2	1
1	120	4	3	31	12	2	1.01721	1	1	12	1	2	1	2
1	121	4	3	35	13	1	0.550748	1	2	21	2	1	2	1
1	122	4	3	40	13	2	0.492623	1	2	21	2	2	1	2
1	123	4	3	9	14	1	0.511772	1	2	21	2	1	2	1
1	124	4	3	28	14	2	0.446005	1	2	21	2	2	1	2
1	125	4	3	1	15	1	0.491747	1	2	21	2	1	2	1
1	126	4	3	48	15	2	0.468739	1	2	21	2	2	1	2
1	127	4	3	12	16	1	0.440793	1	2	22	1	1	2	1
1	128	4	3	27	16	2	0.692114	1	2	22	1	2	1	2
1	129	4	3	46	17	1	0.450886	1	2	22	1	1	2	1
1	130	4	3	23	17	2	0.612644	1	2	22	1	2	1	2
1	131	4	3	3	18	1	0.328265	1	2	22	1	1	2	1
1	132	4	3	47	18	2	0.498387	1	2	22	1	2	1	2
1	133	4	3	34	19	1	0.560476	1	2	21	2	1	2	1
1	134	4	3	26	19	2	0.546515	1	2	21	2	2	1	2
1	135	4	3	2	20	1	0.625213	1	2	21	2	1	2	1
1	136	4	3	43	20	2	0.479019	1	2	21	2	2	1	2
1	137	4	3	37	21	1	0.563607	1	2	21	2	1	2	1
1	138	4	3	19	21	2	0.467237	1	2	21	2	2	1	2
1	139	4	3	30	22	1	0.68972	1	2	22	1	1	2	1
1	140	4	3	15	22	2	0.507984	1	2	22	1	2	1	2
1	141	4	3	10	23	1	0.591933	1	2	22	1	1	2	1
1	142	4	3	29	23	2	0.548148	1	2	22	1	2	1	2
1	143	4	3	16	24	1	0.406313	1	2	22	1	1	2	1
1	144	4	3	6	24	2	0.610449	1	2	22	1	2	1	2
1	145	4	4	42	1	1	0.452743	1	1	11	2	1	2	1
1	146	4	4	15	1	2	0.613617	1	1	11	2	2	1	2
1	147	4	4	22	2	1	0.468716	1	1	11	2	1	2	1
1	148	4	4	18	2	2	0.541603	1	1	11	2	2	1	2
1	149	4	4	23	3	1	0.490939	1	1	11	2	1	2	1
1	150	4	4	33	3	2	0.535939	1	1	11	2	2	1	2
1	151	4	4	46	4	1	0.360532	1	1	12	1	1	2	1
1	152	4	4	10	4	2	0.498165	1	1	12	1	2	1	2
1	153	4	4	21	5	1	0.517862	1	1	12	1	1	2	1
1	154	4	4	6	5	2	0.546239	1	1	12	1	2	1	2
1	155	4	4	41	6	1	0.455218	1	1	12	1	1	2	1
1	156	4	4	28	6	2	0.634306	1	1	12	1	2	1	2
1	157	4	4	1	7	1	0.471465	1	1	11	2	1	2	1
1	158	4	4	3	7	2	0.558392	1	1	11	2	2	1	2
1	159	4	4	31	8	1	0.486952	1	1	11	2	1	2	1
1	160	4	4	39	8	2	0.445334	1	1	11	2	2	1	2
1	161	4	4	14	9	1	0.472154	1	1	11	2	1	2	1
1	162	4	4	24	9	2	0.547797	1	1	11	2	2	1	2
1	163	4	4	12	10	1	0.524471	1	1	12	1	1	2	1
1	164	4	4	32	10	2	0.608962	1	1	12	1	2	1	2
1	165	4	4	25	11	1	0.549991	1	1	12	1	1	2	1
1	166	4	4	19	11	2	0.492217	1	1	12	1	2	1	2
1	167	4	4	40	12	1	0.423551	1	1	12	1	1	2	1
1	168	4	4	38	12	2	0.507257	1	1	12	1	2	1	2
1	169	4	4	7	13	1	0.463872	1	2	21	2	1	2	1
1	170	4	4	9	13	2	0.510675	1	2	21	2	2	1	2
1	171	4	4	20	14	1	0.684677	1	2	21	2	1	2	1
1	172	4	4	37	14	2	1.33708	1	2	21	2	2	1	2
1	173	4	4	35	15	1	0.514723	1	2	21	2	1	2	1
1	174	4	4	27	15	2	0.426318	1	2	21	2	2	1	2
1	175	4	4	30	16	1	0.440193	1	2	22	1	1	2	1
1	176	4	4	48	16	2	0.659021	1	2	22	1	2	1	2
1	177	4	4	45	17	1	0.417121	1	2	22	1	1	2	1
1	178	4	4	8	17	2	0.550665	1	2	22	1	2	1	2
1	179	4	4	26	18	1	0.400027	1	2	22	1	1	2	1
1	180	4	4	2	18	2	0.493125	1	2	22	1	2	1	2
1	181	4	4	34	19	1	0.717907	1	2	21	2	1	2	1
1	182	4	4	29	19	2	0.513298	1	2	21	2	2	1	2
1	184	4	4	44	20	2	0.559465	1	2	21	2	2	1	2
1	185	4	4	13	21	1	0.532209	1	2	21	2	1	2	1
1	186	4	4	5	21	2	0.50021	1	2	21	2	2	1	2
1	187	4	4	43	22	1	0.418895	1	2	22	1	1	2	1
1	188	4	4	17	22	2	0.617471	1	2	22	1	2	1	2
1	189	4	4	16	23	1	0.395799	1	2	22	1	1	2	1
1	190	4	4	47	23	2	0.549534	1	2	22	1	2	1	2
1	191	4	4	11	24	1	0.47521	1	2	22	1	1	2	1
1	192	4	4	36	24	2	0.611171	1	2	22	1	2	1	2
1	193	4	5	45	1	1	0.439718	1	1	11	2	1	2	1
1	194	4	5	11	1	2	0.4888	1	1	11	2	2	1	2
1	195	4	5	6	2	1	0.539289	1	1	11	2	1	2	1
1	196	4	5	4	2	2	0.673552	1	1	11	2	2	1	2
1	197	4	5	14	3	1	0.502623	1	1	11	2	1	2	1
1	198	4	5	25	3	2	0.995534	1	1	11	2	2	1	2
1	199	4	5	7	4	1	0.606753	1	1	12	1	1	2	1
1	200	4	5	2	4	2	0.478506	1	1	12	1	2	1	2
1	201	4	5	28	5	1	0.46959	1	1	12	1	1	2	1
1	202	4	5	26	5	2	0.474546	1	1	12	1	2	1	2
1	203	4	5	33	6	1	0.45883	1	1	12	1	1	2	1
1	204	4	5	12	6	2	0.544796	1	1	12	1	2	1	2
1	205	4	5	34	7	1	0.651248	1	1	11	2	1	2	1
1	206	4	5	16	7	2	1.46284	1	1	11	2	2	1	2
1	208	4	5	9	8	2	0.611677	1	1	11	2	2	1	2
1	209	4	5	32	9	1	0.427745	1	1	11	2	1	2	1
1	210	4	5	43	9	2	0.619194	1	1	11	2	2	1	2
1	211	4	5	37	10	1	0.667597	1	1	12	1	1	2	1
1	212	4	5	31	10	2	0.561355	1	1	12	1	2	1	2
1	213	4	5	18	11	1	0.633229	1	1	12	1	1	2	1
1	214	4	5	46	11	2	0.787612	1	1	12	1	2	1	2
1	215	4	5	20	12	1	0.443565	1	1	12	1	1	2	1
1	216	4	5	40	12	2	0.57593	1	1	12	1	2	1	2
1	217	4	5	19	13	1	0.520236	1	2	21	2	1	2	1
1	218	4	5	22	13	2	0.51711	1	2	21	2	2	1	2
1	220	4	5	42	14	2	0.552312	1	2	21	2	2	1	2
1	221	4	5	24	15	1	0.587342	1	2	21	2	1	2	1
1	222	4	5	8	15	2	0.434996	1	2	21	2	2	1	2
1	223	4	5	39	16	1	0.395831	1	2	22	1	1	2	1
1	224	4	5	1	16	2	0.577273	1	2	22	1	2	1	2
1	225	4	5	48	17	1	0.669257	1	2	22	1	1	2	1
1	226	4	5	23	17	2	0.519885	1	2	22	1	2	1	2
1	227	4	5	10	18	1	0.390475	1	2	22	1	1	2	1
1	228	4	5	21	18	2	0.51105	1	2	22	1	2	1	2
1	229	4	5	3	19	1	0.702023	1	2	21	2	1	2	1
1	230	4	5	38	19	2	0.472361	1	2	21	2	2	1	2
1	231	4	5	41	20	1	0.519493	1	2	21	2	1	2	1
1	232	4	5	13	20	2	0.525216	1	2	21	2	2	1	2
1	233	4	5	29	21	1	0.728443	1	2	21	2	1	2	1
1	234	4	5	17	21	2	0.37892	1	2	21	2	2	1	2
1	235	4	5	5	22	1	0.517025	1	2	22	1	1	2	1
1	236	4	5	27	22	2	0.69275	1	2	22	1	2	1	2
1	237	4	5	30	23	1	0.597751	1	2	22	1	1	2	1
1	238	4	5	44	23	2	0.56794	1	2	22	1	2	1	2
1	239	4	5	35	24	1	0.558512	1	2	22	1	1	2	1
1	240	4	5	15	24	2	0.567987	1	2	22	1	2	1	2
1	241	4	6	42	1	1	0.389421	1	1	11	2	1	2	1
1	242	4	6	7	1	2	0.630617	1	1	11	2	2	1	2
1	243	4	6	15	2	1	0.591774	1	1	11	2	1	2	1
1	244	4	6	31	2	2	0.534362	1	1	11	2	2	1	2
1	245	4	6	29	3	1	0.578093	1	1	11	2	1	2	1
1	246	4	6	26	3	2	0.616918	1	1	11	2	2	1	2
1	247	4	6	2	4	1	0.487027	1	1	12	1	1	2	1
1	248	4	6	4	4	2	0.535353	1	1	12	1	2	1	2
1	249	4	6	27	5	1	0.471693	1	1	12	1	1	2	1
1	250	4	6	9	5	2	0.551606	1	1	12	1	2	1	2
1	251	4	6	32	6	1	0.622461	1	1	12	1	1	2	1
1	252	4	6	37	6	2	0.818751	1	1	12	1	2	1	2
1	253	4	6	6	7	1	0.485838	1	1	11	2	1	2	1
1	254	4	6	24	7	2	0.531896	1	1	11	2	2	1	2
1	255	4	6	19	8	1	0.389251	1	1	11	2	1	2	1
1	256	4	6	28	8	2	0.605874	1	1	11	2	2	1	2
1	257	4	6	33	9	1	0.562118	1	1	11	2	1	2	1
1	258	4	6	12	9	2	0.51951	1	1	11	2	2	1	2
1	259	4	6	48	10	1	0.45508	1	1	12	1	1	2	1
1	260	4	6	46	10	2	0.505422	1	1	12	1	2	1	2
1	261	4	6	18	11	1	0.522372	1	1	12	1	1	2	1
1	262	4	6	25	11	2	0.652832	1	1	12	1	2	1	2
1	263	4	6	8	12	1	0.664776	1	1	12	1	1	2	1
1	264	4	6	45	12	2	0.561552	1	1	12	1	2	1	2
1	265	4	6	41	13	1	0.606844	1	2	21	2	1	2	1
1	266	4	6	36	13	2	0.502394	1	2	21	2	2	1	2
1	267	4	6	20	14	1	0.414171	1	2	21	2	1	2	1
1	268	4	6	35	14	2	0.540456	1	2	21	2	2	1	2
1	269	4	6	17	15	1	0.418368	1	2	21	2	1	2	1
1	270	4	6	14	15	2	0.553157	1	2	21	2	2	1	2
1	271	4	6	10	16	1	0.565	1	2	22	1	1	2	1
1	272	4	6	40	16	2	0.513054	1	2	22	1	2	1	2
1	273	4	6	13	17	1	0.496972	1	2	22	1	1	2	1
1	274	4	6	39	17	2	0.546279	1	2	22	1	2	1	2
1	275	4	6	30	18	1	0.554255	1	2	22	1	1	2	1
1	276	4	6	16	18	2	0.770701	1	2	22	1	2	1	2
1	277	4	6	47	19	1	0.669663	1	2	21	2	1	2	1
1	278	4	6	11	19	2	0.71579	1	2	21	2	2	1	2
1	279	4	6	44	20	1	0.525798	1	2	21	2	1	2	1
1	280	4	6	23	20	2	0.907056	1	2	21	2	2	1	2
1	281	4	6	21	21	1	0.373344	1	2	21	2	1	2	1
1	282	4	6	34	21	2	0.467776	1	2	21	2	2	1	2
1	283	4	6	43	22	1	0.436951	1	2	22	1	1	2	1
1	284	4	6	3	22	2	0.525164	1	2	22	1	2	1	2
1	285	4	6	38	23	1	0.492772	1	2	22	1	1	2	1
1	286	4	6	1	23	2	0.588914	1	2	22	1	2	1	2
1	287	4	6	22	24	1	0.425544	1	2	22	1	1	2	1
1	288	4	6	5	24	2	0.571609	1	2	22	1	2	1	2
1	1	5	1	6	1	1	0.86059	1	1	11	2	1	2	1
1	2	5	1	19	1	2	0.470271	1	1	11	2	2	1	2
1	3	5	1	42	2	1	0.604018	1	1	11	2	1	2	1
1	4	5	1	28	2	2	0.564903	1	1	11	2	2	1	2
1	5	5	1	21	3	1	0.509128	1	1	11	2	1	2	1
1	6	5	1	38	3	2	0.571909	1	1	11	2	2	1	2
1	7	5	1	13	4	1	0.607096	1	1	12	1	1	2	1
1	8	5	1	33	4	2	0.581731	1	1	12	1	2	1	2
1	9	5	1	24	5	1	0.631023	1	1	12	1	1	2	1
1	10	5	1	46	5	2	0.64251	1	1	12	1	2	1	2
1	11	5	1	45	6	1	0.739821	1	1	12	1	1	2	1
1	12	5	1	48	6	2	0.895638	1	1	12	1	2	1	2
1	14	5	1	2	7	2	0.647892	1	1	11	2	2	1	2
1	15	5	1	47	8	1	0.91408	1	1	11	2	1	2	1
1	16	5	1	27	8	2	0.50825	1	1	11	2	2	1	2
1	17	5	1	7	9	1	0.607393	1	1	11	2	1	2	1
1	18	5	1	43	9	2	0.617359	1	1	11	2	2	1	2
1	19	5	1	40	10	1	0.453576	1	1	12	1	1	2	1
1	20	5	1	10	10	2	0.66739	1	1	12	1	2	1	2
1	21	5	1	5	11	1	0.737121	1	1	12	1	1	2	1
1	22	5	1	15	11	2	0.636086	1	1	12	1	2	1	2
1	23	5	1	3	12	1	0.674886	1	1	12	1	1	2	1
1	26	5	1	31	13	2	0.454819	1	2	21	2	2	1	2
1	27	5	1	29	14	1	0.639946	1	2	21	2	1	2	1
1	28	5	1	12	14	2	0.638893	1	2	21	2	2	1	2
1	29	5	1	11	15	1	0.842244	1	2	21	2	1	2	1
1	30	5	1	41	15	2	0.571738	1	2	21	2	2	1	2
1	31	5	1	35	16	1	0.63269	1	2	22	1	1	2	1
1	32	5	1	34	16	2	0.517188	1	2	22	1	2	1	2
1	33	5	1	20	17	1	0.815129	1	2	22	1	1	2	1
1	34	5	1	18	17	2	0.619486	1	2	22	1	2	1	2
1	35	5	1	22	18	1	0.614058	1	2	22	1	1	2	1
1	37	5	1	37	19	1	1.11594	1	2	21	2	1	2	1
1	38	5	1	39	19	2	0.464709	1	2	21	2	2	1	2
1	40	5	1	30	20	2	0.731385	1	2	21	2	2	1	2
1	42	5	1	23	21	2	0.420026	1	2	21	2	2	1	2
1	43	5	1	8	22	1	0.479589	1	2	22	1	1	2	1
1	44	5	1	4	22	2	0.833548	1	2	22	1	2	1	2
1	45	5	1	14	23	1	0.477914	1	2	22	1	1	2	1
1	46	5	1	32	23	2	0.625114	1	2	22	1	2	1	2
1	47	5	1	1	24	1	1.18187	1	2	22	1	1	2	1
1	49	5	2	10	1	1	0.512682	1	1	11	2	1	2	1
1	50	5	2	17	1	2	0.787918	1	1	11	2	2	1	2
1	51	5	2	23	2	1	0.6396	1	1	11	2	1	2	1
1	52	5	2	36	2	2	1.18776	1	1	11	2	2	1	2
1	53	5	2	8	3	1	0.677044	1	1	11	2	1	2	1
1	54	5	2	40	3	2	0.693966	1	1	11	2	2	1	2
1	55	5	2	25	4	1	0.523391	1	1	12	1	1	2	1
1	56	5	2	2	4	2	0.546669	1	1	12	1	2	1	2
1	57	5	2	5	5	1	0.690493	1	1	12	1	1	2	1
1	58	5	2	12	5	2	0.568225	1	1	12	1	2	1	2
1	59	5	2	31	6	1	0.728264	1	1	12	1	1	2	1
1	60	5	2	27	6	2	0.747105	1	1	12	1	2	1	2
1	61	5	2	11	7	1	0.57553	1	1	11	2	1	2	1
1	62	5	2	16	7	2	0.574626	1	1	11	2	2	1	2
1	63	5	2	3	8	1	0.670408	1	1	11	2	1	2	1
1	64	5	2	28	8	2	0.714454	1	1	11	2	2	1	2
1	65	5	2	9	9	1	0.701839	1	1	11	2	1	2	1
1	66	5	2	35	9	2	0.638507	1	1	11	2	2	1	2
1	67	5	2	30	10	1	1.12013	1	1	12	1	1	2	1
1	68	5	2	21	10	2	0.693087	1	1	12	1	2	1	2
1	69	5	2	42	11	1	0.642807	1	1	12	1	1	2	1
1	70	5	2	29	11	2	0.613493	1	1	12	1	2	1	2
1	71	5	2	37	12	1	0.669993	1	1	12	1	1	2	1
1	72	5	2	39	12	2	0.669888	1	1	12	1	2	1	2
1	73	5	2	13	13	1	0.975934	1	2	21	2	1	2	1
1	74	5	2	4	13	2	1.07183	1	2	21	2	2	1	2
1	75	5	2	45	14	1	0.57478	1	2	21	2	1	2	1
1	76	5	2	44	14	2	0.705838	1	2	21	2	2	1	2
1	77	5	2	15	15	1	0.701143	1	2	21	2	1	2	1
1	78	5	2	22	15	2	0.753503	1	2	21	2	2	1	2
1	79	5	2	20	16	1	0.540417	1	2	22	1	1	2	1
1	80	5	2	1	16	2	1.39602	1	2	22	1	2	1	2
1	81	5	2	24	17	1	1.39653	1	2	22	1	1	2	1
1	82	5	2	18	17	2	0.581574	1	2	22	1	2	1	2
1	83	5	2	19	18	1	0.578333	1	2	22	1	1	2	1
1	84	5	2	46	18	2	1.0866	1	2	22	1	2	1	2
1	85	5	2	14	19	1	1.1088	1	2	21	2	1	2	1
1	86	5	2	33	19	2	0.598632	1	2	21	2	2	1	2
1	88	5	2	41	20	2	0.843979	1	2	21	2	2	1	2
1	89	5	2	34	21	1	0.708079	1	2	21	2	1	2	1
1	90	5	2	43	21	2	0.719332	1	2	21	2	2	1	2
1	91	5	2	26	22	1	0.501392	1	2	22	1	1	2	1
1	92	5	2	6	22	2	1.11601	1	2	22	1	2	1	2
1	93	5	2	32	23	1	0.608614	1	2	22	1	1	2	1
1	94	5	2	7	23	2	0.510408	1	2	22	1	2	1	2
1	95	5	2	48	24	1	0.641849	1	2	22	1	1	2	1
1	96	5	2	47	24	2	0.655721	1	2	22	1	2	1	2
1	97	5	3	3	1	1	0.567026	1	1	11	2	1	2	1
1	98	5	3	42	1	2	0.776509	1	1	11	2	2	1	2
1	99	5	3	22	2	1	0.446804	1	1	11	2	1	2	1
1	100	5	3	15	2	2	0.467187	1	1	11	2	2	1	2
1	102	5	3	34	3	2	0.768974	1	1	11	2	2	1	2
1	103	5	3	39	4	1	0.73249	1	1	12	1	1	2	1
1	104	5	3	30	4	2	0.597545	1	1	12	1	2	1	2
1	105	5	3	27	5	1	0.94977	1	1	12	1	1	2	1
1	106	5	3	23	5	2	0.584363	1	1	12	1	2	1	2
1	107	5	3	28	6	1	1.23258	1	1	12	1	1	2	1
1	108	5	3	11	6	2	0.768394	1	1	12	1	2	1	2
1	109	5	3	21	7	1	0.681427	1	1	11	2	1	2	1
1	110	5	3	4	7	2	0.574566	1	1	11	2	2	1	2
1	111	5	3	31	8	1	1.10586	1	1	11	2	1	2	1
1	112	5	3	48	8	2	0.516674	1	1	11	2	2	1	2
1	113	5	3	43	9	1	0.775932	1	1	11	2	1	2	1
1	114	5	3	19	9	2	0.947	1	1	11	2	2	1	2
1	115	5	3	9	10	1	0.441353	1	1	12	1	1	2	1
1	116	5	3	12	10	2	0.524553	1	1	12	1	2	1	2
1	117	5	3	40	11	1	0.57008	1	1	12	1	1	2	1
1	118	5	3	29	11	2	0.534783	1	1	12	1	2	1	2
1	119	5	3	44	12	1	0.608023	1	1	12	1	1	2	1
1	120	5	3	38	12	2	0.694478	1	1	12	1	2	1	2
1	121	5	3	32	13	1	0.704745	1	2	21	2	1	2	1
1	122	5	3	7	13	2	0.521394	1	2	21	2	2	1	2
1	123	5	3	37	14	1	1.45953	1	2	21	2	1	2	1
1	124	5	3	25	14	2	0.744935	1	2	21	2	2	1	2
1	125	5	3	14	15	1	0.543044	1	2	21	2	1	2	1
1	126	5	3	2	15	2	0.647746	1	2	21	2	2	1	2
1	127	5	3	20	16	1	0.562406	1	2	22	1	1	2	1
1	128	5	3	33	16	2	0.820772	1	2	22	1	2	1	2
1	129	5	3	24	17	1	0.740718	1	2	22	1	1	2	1
1	130	5	3	47	17	2	0.725254	1	2	22	1	2	1	2
1	131	5	3	5	18	1	0.593416	1	2	22	1	1	2	1
1	133	5	3	26	19	1	0.558889	1	2	21	2	1	2	1
1	134	5	3	8	19	2	0.524716	1	2	21	2	2	1	2
1	135	5	3	18	20	1	0.826813	1	2	21	2	1	2	1
1	136	5	3	45	20	2	0.524124	1	2	21	2	2	1	2
1	137	5	3	41	21	1	0.76151	1	2	21	2	1	2	1
1	138	5	3	17	21	2	0.625807	1	2	21	2	2	1	2
1	139	5	3	35	22	1	0.621684	1	2	22	1	1	2	1
1	140	5	3	36	22	2	0.551947	1	2	22	1	2	1	2
1	141	5	3	6	23	1	0.504398	1	2	22	1	1	2	1
1	142	5	3	13	23	2	0.506126	1	2	22	1	2	1	2
1	143	5	3	46	24	1	0.626478	1	2	22	1	1	2	1
1	144	5	3	1	24	2	1.06405	1	2	22	1	2	1	2
1	146	5	4	11	1	2	0.714158	1	1	11	2	2	1	2
1	147	5	4	30	2	1	0.571761	1	1	11	2	1	2	1
1	148	5	4	28	2	2	0.529467	1	1	11	2	2	1	2
1	149	5	4	20	3	1	0.540109	1	1	11	2	1	2	1
1	150	5	4	5	3	2	0.511059	1	1	11	2	2	1	2
1	151	5	4	37	4	1	0.512364	1	1	12	1	1	2	1
1	152	5	4	34	4	2	0.835331	1	1	12	1	2	1	2
1	153	5	4	39	5	1	0.615876	1	1	12	1	1	2	1
1	154	5	4	19	5	2	0.518847	1	1	12	1	2	1	2
1	155	5	4	45	6	1	0.573495	1	1	12	1	1	2	1
1	156	5	4	7	6	2	0.584066	1	1	12	1	2	1	2
1	157	5	4	2	7	1	0.73593	1	1	11	2	1	2	1
1	158	5	4	44	7	2	0.437362	1	1	11	2	2	1	2
1	159	5	4	4	8	1	0.674043	1	1	11	2	1	2	1
1	160	5	4	12	8	2	0.516045	1	1	11	2	2	1	2
1	161	5	4	31	9	1	0.402736	1	1	11	2	1	2	1
1	162	5	4	46	9	2	0.38916	1	1	11	2	2	1	2
1	163	5	4	8	10	1	0.569363	1	1	12	1	1	2	1
1	164	5	4	33	10	2	0.723763	1	1	12	1	2	1	2
1	165	5	4	24	11	1	0.727633	1	1	12	1	1	2	1
1	166	5	4	10	11	2	0.672419	1	1	12	1	2	1	2
1	167	5	4	48	12	1	0.344647	1	1	12	1	1	2	1
1	168	5	4	3	12	2	0.543386	1	1	12	1	2	1	2
1	169	5	4	27	13	1	0.720057	1	2	21	2	1	2	1
1	170	5	4	14	13	2	0.672447	1	2	21	2	2	1	2
1	171	5	4	17	14	1	0.622429	1	2	21	2	1	2	1
1	172	5	4	47	14	2	0.396009	1	2	21	2	2	1	2
1	173	5	4	21	15	1	0.75292	1	2	21	2	1	2	1
1	174	5	4	43	15	2	0.493898	1	2	21	2	2	1	2
1	175	5	4	26	16	1	0.512023	1	2	22	1	1	2	1
1	177	5	4	29	17	1	0.920897	1	2	22	1	1	2	1
1	178	5	4	18	17	2	0.620614	1	2	22	1	2	1	2
1	179	5	4	13	18	1	0.817253	1	2	22	1	1	2	1
1	180	5	4	40	18	2	0.710864	1	2	22	1	2	1	2
1	181	5	4	1	19	1	0.799751	1	2	21	2	1	2	1
1	182	5	4	16	19	2	0.513026	1	2	21	2	2	1	2
1	183	5	4	22	20	1	0.607191	1	2	21	2	1	2	1
1	184	5	4	35	20	2	0.524	1	2	21	2	2	1	2
1	185	5	4	15	21	1	0.759942	1	2	21	2	1	2	1
1	186	5	4	42	21	2	0.631942	1	2	21	2	2	1	2
1	187	5	4	38	22	1	0.507787	1	2	22	1	1	2	1
1	188	5	4	25	22	2	0.549681	1	2	22	1	2	1	2
1	189	5	4	36	23	1	0.570035	1	2	22	1	1	2	1
1	190	5	4	23	23	2	0.538703	1	2	22	1	2	1	2
1	191	5	4	41	24	1	0.59426	1	2	22	1	1	2	1
1	192	5	4	32	24	2	0.590069	1	2	22	1	2	1	2
1	193	5	5	4	1	1	0.577306	1	1	11	2	1	2	1
1	194	5	5	15	1	2	0.46108	1	1	11	2	2	1	2
1	195	5	5	43	2	1	0.899273	1	1	11	2	1	2	1
1	196	5	5	19	2	2	0.448404	1	1	11	2	2	1	2
1	197	5	5	8	3	1	0.584005	1	1	11	2	1	2	1
1	198	5	5	31	3	2	0.860261	1	1	11	2	2	1	2
1	199	5	5	12	4	1	0.555246	1	1	12	1	1	2	1
1	200	5	5	14	4	2	0.690464	1	1	12	1	2	1	2
1	201	5	5	39	5	1	0.563851	1	1	12	1	1	2	1
1	202	5	5	33	5	2	0.608703	1	1	12	1	2	1	2
1	203	5	5	6	6	1	0.519725	1	1	12	1	1	2	1
1	204	5	5	25	6	2	0.587488	1	1	12	1	2	1	2
1	205	5	5	30	7	1	0.502923	1	1	11	2	1	2	1
1	206	5	5	7	7	2	0.678707	1	1	11	2	2	1	2
1	208	5	5	20	8	2	0.416424	1	1	11	2	2	1	2
1	210	5	5	2	9	2	0.747615	1	1	11	2	2	1	2
1	211	5	5	27	10	1	0.615771	1	1	12	1	1	2	1
1	212	5	5	13	10	2	0.632756	1	1	12	1	2	1	2
1	213	5	5	36	11	1	0.741299	1	1	12	1	1	2	1
1	214	5	5	35	11	2	0.68992	1	1	12	1	2	1	2
1	215	5	5	32	12	1	0.543744	1	1	12	1	1	2	1
1	217	5	5	40	13	1	0.65526	1	2	21	2	1	2	1
1	218	5	5	21	13	2	0.446141	1	2	21	2	2	1	2
1	219	5	5	28	14	1	0.750548	1	2	21	2	1	2	1
1	220	5	5	3	14	2	0.456617	1	2	21	2	2	1	2
1	221	5	5	44	15	1	0.489843	1	2	21	2	1	2	1
1	222	5	5	22	15	2	0.427792	1	2	21	2	2	1	2
1	223	5	5	16	16	1	0.431945	1	2	22	1	1	2	1
1	224	5	5	29	16	2	0.533367	1	2	22	1	2	1	2
1	225	5	5	45	17	1	0.448045	1	2	22	1	1	2	1
1	226	5	5	5	17	2	0.674053	1	2	22	1	2	1	2
1	227	5	5	24	18	1	0.816077	1	2	22	1	1	2	1
1	228	5	5	41	18	2	0.578042	1	2	22	1	2	1	2
1	229	5	5	47	19	1	0.649181	1	2	21	2	1	2	1
1	230	5	5	46	19	2	0.54016	1	2	21	2	2	1	2
1	232	5	5	34	20	2	0.540836	1	2	21	2	2	1	2
1	233	5	5	42	21	1	0.737003	1	2	21	2	1	2	1
1	234	5	5	17	21	2	0.411593	1	2	21	2	2	1	2
1	235	5	5	38	22	1	0.462913	1	2	22	1	1	2	1
1	236	5	5	37	22	2	0.500035	1	2	22	1	2	1	2
1	237	5	5	26	23	1	0.476931	1	2	22	1	1	2	1
1	238	5	5	48	23	2	0.486454	1	2	22	1	2	1	2
1	239	5	5	18	24	1	0.409688	1	2	22	1	1	2	1
1	241	5	6	36	1	1	0.497253	1	1	11	2	1	2	1
1	242	5	6	27	1	2	0.410278	1	1	11	2	2	1	2
1	243	5	6	25	2	1	0.590021	1	1	11	2	1	2	1
1	244	5	6	24	2	2	0.519887	1	1	11	2	2	1	2
1	245	5	6	34	3	1	0.810955	1	1	11	2	1	2	1
1	246	5	6	22	3	2	0.450845	1	1	11	2	2	1	2
1	247	5	6	42	4	1	0.720302	1	1	12	1	1	2	1
1	248	5	6	31	4	2	0.504474	1	1	12	1	2	1	2
1	249	5	6	30	5	1	0.496831	1	1	12	1	1	2	1
1	250	5	6	3	5	2	0.681049	1	1	12	1	2	1	2
1	251	5	6	48	6	1	0.657133	1	1	12	1	1	2	1
1	252	5	6	11	6	2	0.775009	1	1	12	1	2	1	2
1	253	5	6	35	7	1	0.652938	1	1	11	2	1	2	1
1	254	5	6	20	7	2	0.527834	1	1	11	2	2	1	2
1	255	5	6	40	8	1	0.56793	1	1	11	2	1	2	1
1	256	5	6	23	8	2	0.655209	1	1	11	2	2	1	2
1	257	5	6	39	9	1	0.757696	1	1	11	2	1	2	1
1	258	5	6	44	9	2	0.551155	1	1	11	2	2	1	2
1	259	5	6	16	10	1	0.679797	1	1	12	1	1	2	1
1	260	5	6	1	10	2	0.713392	1	1	12	1	2	1	2
1	261	5	6	7	11	1	0.465076	1	1	12	1	1	2	1
1	262	5	6	12	11	2	0.616595	1	1	12	1	2	1	2
1	263	5	6	14	12	1	0.435691	1	1	12	1	1	2	1
1	264	5	6	8	12	2	0.509283	1	1	12	1	2	1	2
1	265	5	6	4	13	1	0.563213	1	2	21	2	1	2	1
1	266	5	6	17	13	2	0.666001	1	2	21	2	2	1	2
1	267	5	6	37	14	1	0.475991	1	2	21	2	1	2	1
1	268	5	6	47	14	2	0.55364	1	2	21	2	2	1	2
1	269	5	6	43	15	1	0.663658	1	2	21	2	1	2	1
1	270	5	6	19	15	2	0.464994	1	2	21	2	2	1	2
1	271	5	6	28	16	1	0.65001	1	2	22	1	1	2	1
1	272	5	6	13	16	2	0.510074	1	2	22	1	2	1	2
1	273	5	6	32	17	1	0.44859	1	2	22	1	1	2	1
1	274	5	6	9	17	2	0.634875	1	2	22	1	2	1	2
1	275	5	6	41	18	1	0.502666	1	2	22	1	1	2	1
1	276	5	6	33	18	2	0.986695	1	2	22	1	2	1	2
1	277	5	6	38	19	1	1.03083	1	2	21	2	1	2	1
1	278	5	6	21	19	2	0.436847	1	2	21	2	2	1	2
1	279	5	6	5	20	1	1.05027	1	2	21	2	1	2	1
1	280	5	6	2	20	2	0.422256	1	2	21	2	2	1	2
1	281	5	6	45	21	1	0.686189	1	2	21	2	1	2	1
1	282	5	6	6	21	2	0.500301	1	2	21	2	2	1	2
1	283	5	6	10	22	1	0.525537	1	2	22	1	1	2	1
1	285	5	6	29	23	1	0.569459	1	2	22	1	1	2	1
1	286	5	6	15	23	2	0.598403	1	2	22	1	2	1	2
1	287	5	6	46	24	1	0.441633	1	2	22	1	1	2	1
1	288	5	6	26	24	2	1.03209	1	2	22	1	2	1	2
1	1	6	1	24	1	1	0.494575	1	1	11	2	1	2	1
1	2	6	1	6	1	2	0.568479	1	1	11	2	2	1	2
1	3	6	1	27	2	1	0.546694	1	1	11	2	1	2	1
1	4	6	1	26	2	2	0.524913	1	1	11	2	2	1	2
1	5	6	1	28	3	1	0.498928	1	1	11	2	1	2	1
1	6	6	1	3	3	2	0.599279	1	1	11	2	2	1	2
1	7	6	1	42	4	1	0.53942	1	1	12	1	1	2	1
1	8	6	1	2	4	2	0.736996	1	1	12	1	2	1	2
1	9	6	1	17	5	1	0.884068	1	1	12	1	1	2	1
1	10	6	1	7	5	2	0.664897	1	1	12	1	2	1	2
1	11	6	1	37	6	1	0.595864	1	1	12	1	1	2	1
1	12	6	1	22	6	2	0.915111	1	1	12	1	2	1	2
1	13	6	1	15	7	1	0.604466	1	1	11	2	1	2	1
1	14	6	1	8	7	2	0.496712	1	1	11	2	2	1	2
1	15	6	1	23	8	1	0.662803	1	1	11	2	1	2	1
1	16	6	1	11	8	2	0.52454	1	1	11	2	2	1	2
1	17	6	1	21	9	1	0.645187	1	1	11	2	1	2	1
1	18	6	1	47	9	2	0.538915	1	1	11	2	2	1	2
1	19	6	1	33	10	1	0.573574	1	1	12	1	1	2	1
1	20	6	1	16	10	2	0.64845	1	1	12	1	2	1	2
1	21	6	1	10	11	1	0.57737	1	1	12	1	1	2	1
1	22	6	1	31	11	2	0.513656	1	1	12	1	2	1	2
1	23	6	1	9	12	1	0.644764	1	1	12	1	1	2	1
1	24	6	1	34	12	2	0.742957	1	1	12	1	2	1	2
1	25	6	1	20	13	1	0.652026	1	2	21	2	1	2	1
1	26	6	1	41	13	2	0.578341	1	2	21	2	2	1	2
1	27	6	1	36	14	1	0.564051	1	2	21	2	1	2	1
1	28	6	1	48	14	2	0.463853	1	2	21	2	2	1	2
1	29	6	1	5	15	1	0.592166	1	2	21	2	1	2	1
1	30	6	1	14	15	2	0.461329	1	2	21	2	2	1	2
1	31	6	1	18	16	1	0.55832	1	2	22	1	1	2	1
1	32	6	1	1	16	2	0.920719	1	2	22	1	2	1	2
1	33	6	1	38	17	1	0.475555	1	2	22	1	1	2	1
1	34	6	1	12	17	2	0.678679	1	2	22	1	2	1	2
1	35	6	1	39	18	1	0.438444	1	2	22	1	1	2	1
1	36	6	1	30	18	2	1.18625	1	2	22	1	2	1	2
1	38	6	1	45	19	2	0.530027	1	2	21	2	2	1	2
1	39	6	1	40	20	1	0.505247	1	2	21	2	1	2	1
1	40	6	1	43	20	2	0.828358	1	2	21	2	2	1	2
1	41	6	1	35	21	1	0.670563	1	2	21	2	1	2	1
1	42	6	1	29	21	2	0.482561	1	2	21	2	2	1	2
1	43	6	1	32	22	1	0.480064	1	2	22	1	1	2	1
1	44	6	1	19	22	2	0.496446	1	2	22	1	2	1	2
1	45	6	1	25	23	1	0.669211	1	2	22	1	1	2	1
1	46	6	1	46	23	2	0.589256	1	2	22	1	2	1	2
1	47	6	1	13	24	1	0.665274	1	2	22	1	1	2	1
1	48	6	1	4	24	2	0.579682	1	2	22	1	2	1	2
1	49	6	2	5	1	1	0.452387	1	1	11	2	1	2	1
1	50	6	2	9	1	2	0.415022	1	1	11	2	2	1	2
1	51	6	2	17	2	1	0.637557	1	1	11	2	1	2	1
1	52	6	2	32	2	2	0.535023	1	1	11	2	2	1	2
1	53	6	2	13	3	1	0.477157	1	1	11	2	1	2	1
1	54	6	2	39	3	2	0.468894	1	1	11	2	2	1	2
1	55	6	2	29	4	1	0.517361	1	1	12	1	1	2	1
1	56	6	2	1	4	2	0.671572	1	1	12	1	2	1	2
1	57	6	2	48	5	1	0.61156	1	1	12	1	1	2	1
1	58	6	2	37	5	2	0.491386	1	1	12	1	2	1	2
1	59	6	2	14	6	1	0.550629	1	1	12	1	1	2	1
1	60	6	2	30	6	2	0.475746	1	1	12	1	2	1	2
1	61	6	2	26	7	1	0.658341	1	1	11	2	1	2	1
1	62	6	2	19	7	2	0.417571	1	1	11	2	2	1	2
1	63	6	2	42	8	1	0.439217	1	1	11	2	1	2	1
1	64	6	2	4	8	2	0.584992	1	1	11	2	2	1	2
1	65	6	2	12	9	1	0.551345	1	1	11	2	1	2	1
1	66	6	2	46	9	2	0.395799	1	1	11	2	2	1	2
1	67	6	2	16	10	1	0.493455	1	1	12	1	1	2	1
1	68	6	2	25	10	2	0.562239	1	1	12	1	2	1	2
1	69	6	2	43	11	1	0.512845	1	1	12	1	1	2	1
1	70	6	2	15	11	2	0.525203	1	1	12	1	2	1	2
1	71	6	2	20	12	1	0.468054	1	1	12	1	1	2	1
1	72	6	2	10	12	2	0.371052	1	1	12	1	2	1	2
1	73	6	2	18	13	1	0.463262	1	2	21	2	1	2	1
1	74	6	2	22	13	2	0.428453	1	2	21	2	2	1	2
1	75	6	2	2	14	1	0.604008	1	2	21	2	1	2	1
1	76	6	2	27	14	2	0.58657	1	2	21	2	2	1	2
1	77	6	2	41	15	1	0.501673	1	2	21	2	1	2	1
1	78	6	2	45	15	2	0.526268	1	2	21	2	2	1	2
1	79	6	2	28	16	1	0.668712	1	2	22	1	1	2	1
1	80	6	2	36	16	2	0.568177	1	2	22	1	2	1	2
1	81	6	2	24	17	1	0.627412	1	2	22	1	1	2	1
1	82	6	2	7	17	2	0.532201	1	2	22	1	2	1	2
1	83	6	2	3	18	1	0.436696	1	2	22	1	1	2	1
1	84	6	2	47	18	2	0.536048	1	2	22	1	2	1	2
1	85	6	2	38	19	1	0.497274	1	2	21	2	1	2	1
1	86	6	2	35	19	2	0.589265	1	2	21	2	2	1	2
1	87	6	2	23	20	1	0.442881	1	2	21	2	1	2	1
1	88	6	2	44	20	2	0.375617	1	2	21	2	2	1	2
1	89	6	2	33	21	1	0.567401	1	2	21	2	1	2	1
1	90	6	2	11	21	2	0.402787	1	2	21	2	2	1	2
1	91	6	2	40	22	1	0.556465	1	2	22	1	1	2	1
1	92	6	2	31	22	2	0.546692	1	2	22	1	2	1	2
1	93	6	2	8	23	1	0.454832	1	2	22	1	1	2	1
1	94	6	2	6	23	2	0.529897	1	2	22	1	2	1	2
1	95	6	2	21	24	1	0.386968	1	2	22	1	1	2	1
1	96	6	2	34	24	2	0.530042	1	2	22	1	2	1	2
1	97	6	3	31	1	1	0.752158	1	1	11	2	1	2	1
1	98	6	3	38	1	2	0.533684	1	1	11	2	2	1	2
1	99	6	3	24	2	1	0.429446	1	1	11	2	1	2	1
1	100	6	3	7	2	2	0.523578	1	1	11	2	2	1	2
1	101	6	3	22	3	1	0.474057	1	1	11	2	1	2	1
1	102	6	3	39	3	2	0.401351	1	1	11	2	2	1	2
1	103	6	3	1	4	1	0.531897	1	1	12	1	1	2	1
1	104	6	3	26	4	2	0.474733	1	1	12	1	2	1	2
1	105	6	3	3	5	1	0.403381	1	1	12	1	1	2	1
1	106	6	3	15	5	2	0.492146	1	1	12	1	2	1	2
1	107	6	3	6	6	1	0.424895	1	1	12	1	1	2	1
1	108	6	3	11	6	2	0.629286	1	1	12	1	2	1	2
1	109	6	3	43	7	1	0.547568	1	1	11	2	1	2	1
1	110	6	3	17	7	2	0.434582	1	1	11	2	2	1	2
1	111	6	3	18	8	1	0.559861	1	1	11	2	1	2	1
1	112	6	3	27	8	2	0.444665	1	1	11	2	2	1	2
1	113	6	3	47	9	1	0.492205	1	1	11	2	1	2	1
1	114	6	3	34	9	2	0.677904	1	1	11	2	2	1	2
1	115	6	3	30	10	1	0.48149	1	1	12	1	1	2	1
1	116	6	3	9	10	2	0.462412	1	1	12	1	2	1	2
1	117	6	3	28	11	1	0.619105	1	1	12	1	1	2	1
1	118	6	3	14	11	2	0.448019	1	1	12	1	2	1	2
1	119	6	3	33	12	1	0.514475	1	1	12	1	1	2	1
1	120	6	3	32	12	2	0.49982	1	1	12	1	2	1	2
1	121	6	3	13	13	1	0.471043	1	2	21	2	1	2	1
1	122	6	3	10	13	2	0.48458	1	2	21	2	2	1	2
1	123	6	3	5	14	1	0.590607	1	2	21	2	1	2	1
1	124	6	3	16	14	2	0.494958	1	2	21	2	2	1	2
1	125	6	3	44	15	1	0.549786	1	2	21	2	1	2	1
1	126	6	3	45	15	2	0.51986	1	2	21	2	2	1	2
1	127	6	3	2	16	1	0.425775	1	2	22	1	1	2	1
1	128	6	3	41	16	2	0.486431	1	2	22	1	2	1	2
1	129	6	3	40	17	1	0.50635	1	2	22	1	1	2	1
1	130	6	3	36	17	2	0.57539	1	2	22	1	2	1	2
1	131	6	3	37	18	1	0.486963	1	2	22	1	1	2	1
1	132	6	3	29	18	2	0.501068	1	2	22	1	2	1	2
1	133	6	3	23	19	1	0.499985	1	2	21	2	1	2	1
1	134	6	3	4	19	2	0.456097	1	2	21	2	2	1	2
1	135	6	3	8	20	1	0.776352	1	2	21	2	1	2	1
1	136	6	3	12	20	2	0.492435	1	2	21	2	2	1	2
1	137	6	3	25	21	1	0.422572	1	2	21	2	1	2	1
1	138	6	3	21	21	2	0.457705	1	2	21	2	2	1	2
1	139	6	3	20	22	1	0.506194	1	2	22	1	1	2	1
1	140	6	3	19	22	2	0.420048	1	2	22	1	2	1	2
1	141	6	3	42	23	1	0.373303	1	2	22	1	1	2	1
1	142	6	3	46	23	2	0.517896	1	2	22	1	2	1	2
1	143	6	3	35	24	1	0.41073	1	2	22	1	1	2	1
1	144	6	3	48	24	2	0.591035	1	2	22	1	2	1	2
1	145	6	4	23	1	1	0.456733	1	1	11	2	1	2	1
1	146	6	4	14	1	2	0.578557	1	1	11	2	2	1	2
1	147	6	4	27	2	1	0.472709	1	1	11	2	1	2	1
1	148	6	4	4	2	2	0.530963	1	1	11	2	2	1	2
1	149	6	4	30	3	1	0.511636	1	1	11	2	1	2	1
1	150	6	4	9	3	2	0.640508	1	1	11	2	2	1	2
1	151	6	4	16	4	1	0.624316	1	1	12	1	1	2	1
1	152	6	4	6	4	2	0.60103	1	1	12	1	2	1	2
1	153	6	4	5	5	1	0.572508	1	1	12	1	1	2	1
1	154	6	4	26	5	2	0.522232	1	1	12	1	2	1	2
1	155	6	4	43	6	1	0.458456	1	1	12	1	1	2	1
1	156	6	4	28	6	2	0.52257	1	1	12	1	2	1	2
1	157	6	4	11	7	1	0.69783	1	1	11	2	1	2	1
1	158	6	4	47	7	2	0.442563	1	1	11	2	2	1	2
1	159	6	4	33	8	1	0.6467	1	1	11	2	1	2	1
1	160	6	4	45	8	2	0.386692	1	1	11	2	2	1	2
1	161	6	4	29	9	1	0.492746	1	1	11	2	1	2	1
1	162	6	4	42	9	2	0.466417	1	1	11	2	2	1	2
1	163	6	4	17	10	1	0.418451	1	1	12	1	1	2	1
1	164	6	4	2	10	2	0.432708	1	1	12	1	2	1	2
1	165	6	4	8	11	1	0.64563	1	1	12	1	1	2	1
1	166	6	4	12	11	2	0.691706	1	1	12	1	2	1	2
1	167	6	4	15	12	1	0.511911	1	1	12	1	1	2	1
1	168	6	4	25	12	2	0.502848	1	1	12	1	2	1	2
1	169	6	4	7	13	1	0.489281	1	2	21	2	1	2	1
1	170	6	4	32	13	2	0.524028	1	2	21	2	2	1	2
1	171	6	4	10	14	1	0.555823	1	2	21	2	1	2	1
1	172	6	4	20	14	2	0.39636	1	2	21	2	2	1	2
1	173	6	4	3	15	1	0.438215	1	2	21	2	1	2	1
1	174	6	4	22	15	2	0.441707	1	2	21	2	2	1	2
1	175	6	4	18	16	1	0.598413	1	2	22	1	1	2	1
1	176	6	4	35	16	2	0.520598	1	2	22	1	2	1	2
1	177	6	4	31	17	1	0.624503	1	2	22	1	1	2	1
1	178	6	4	34	17	2	0.514211	1	2	22	1	2	1	2
1	179	6	4	44	18	1	0.404716	1	2	22	1	1	2	1
1	180	6	4	24	18	2	0.448509	1	2	22	1	2	1	2
1	181	6	4	19	19	1	0.568064	1	2	21	2	1	2	1
1	182	6	4	41	19	2	0.708268	1	2	21	2	2	1	2
1	183	6	4	38	20	1	0.923755	1	2	21	2	1	2	1
1	184	6	4	13	20	2	0.592302	1	2	21	2	2	1	2
1	185	6	4	39	21	1	0.682553	1	2	21	2	1	2	1
1	186	6	4	40	21	2	0.727118	1	2	21	2	2	1	2
1	187	6	4	1	22	1	0.428353	1	2	22	1	1	2	1
1	188	6	4	46	22	2	0.580073	1	2	22	1	2	1	2
1	189	6	4	36	23	1	0.371166	1	2	22	1	1	2	1
1	190	6	4	37	23	2	0.474565	1	2	22	1	2	1	2
1	191	6	4	21	24	1	0.416999	1	2	22	1	1	2	1
1	192	6	4	48	24	2	0.459032	1	2	22	1	2	1	2
1	193	6	5	37	1	1	0.517012	1	1	11	2	1	2	1
1	194	6	5	31	1	2	0.484843	1	1	11	2	2	1	2
1	195	6	5	17	2	1	0.603719	1	1	11	2	1	2	1
1	196	6	5	27	2	2	0.536763	1	1	11	2	2	1	2
1	197	6	5	42	3	1	0.675169	1	1	11	2	1	2	1
1	198	6	5	47	3	2	0.553989	1	1	11	2	2	1	2
1	199	6	5	1	4	1	0.483642	1	1	12	1	1	2	1
1	200	6	5	44	4	2	0.757807	1	1	12	1	2	1	2
1	201	6	5	40	5	1	0.494052	1	1	12	1	1	2	1
1	202	6	5	36	5	2	0.58942	1	1	12	1	2	1	2
1	203	6	5	20	6	1	0.482856	1	1	12	1	1	2	1
1	204	6	5	24	6	2	0.520346	1	1	12	1	2	1	2
1	205	6	5	25	7	1	0.568519	1	1	11	2	1	2	1
1	206	6	5	43	7	2	0.674215	1	1	11	2	2	1	2
1	207	6	5	28	8	1	0.500512	1	1	11	2	1	2	1
1	208	6	5	3	8	2	0.559228	1	1	11	2	2	1	2
1	209	6	5	7	9	1	0.52565	1	1	11	2	1	2	1
1	210	6	5	33	9	2	0.446636	1	1	11	2	2	1	2
1	211	6	5	48	10	1	0.515926	1	1	12	1	1	2	1
1	212	6	5	18	10	2	0.436046	1	1	12	1	2	1	2
1	213	6	5	9	11	1	0.556657	1	1	12	1	1	2	1
1	214	6	5	15	11	2	0.436464	1	1	12	1	2	1	2
1	215	6	5	19	12	1	0.591495	1	1	12	1	1	2	1
1	216	6	5	22	12	2	0.518776	1	1	12	1	2	1	2
1	217	6	5	4	13	1	0.515112	1	2	21	2	1	2	1
1	218	6	5	5	13	2	0.447291	1	2	21	2	2	1	2
1	219	6	5	2	14	1	0.590344	1	2	21	2	1	2	1
1	220	6	5	34	14	2	0.462395	1	2	21	2	2	1	2
1	221	6	5	35	15	1	0.566057	1	2	21	2	1	2	1
1	222	6	5	26	15	2	0.480737	1	2	21	2	2	1	2
1	223	6	5	14	16	1	0.886666	1	2	22	1	1	2	1
1	224	6	5	45	16	2	0.54695	1	2	22	1	2	1	2
1	225	6	5	32	17	1	0.442152	1	2	22	1	1	2	1
1	226	6	5	16	17	2	0.409629	1	2	22	1	2	1	2
1	227	6	5	13	18	1	0.91281	1	2	22	1	1	2	1
1	228	6	5	12	18	2	0.419015	1	2	22	1	2	1	2
1	229	6	5	46	19	1	0.782523	1	2	21	2	1	2	1
1	230	6	5	23	19	2	0.55339	1	2	21	2	2	1	2
1	231	6	5	39	20	1	0.597345	1	2	21	2	1	2	1
1	232	6	5	8	20	2	0.487342	1	2	21	2	2	1	2
1	233	6	5	11	21	1	0.54028	1	2	21	2	1	2	1
1	234	6	5	41	21	2	0.52281	1	2	21	2	2	1	2
1	235	6	5	10	22	1	0.483373	1	2	22	1	1	2	1
1	236	6	5	38	22	2	0.506547	1	2	22	1	2	1	2
1	237	6	5	6	23	1	0.554027	1	2	22	1	1	2	1
1	238	6	5	29	23	2	0.446978	1	2	22	1	2	1	2
1	239	6	5	30	24	1	0.469358	1	2	22	1	1	2	1
1	240	6	5	21	24	2	0.395727	1	2	22	1	2	1	2
1	241	6	6	19	1	1	0.55884	1	1	11	2	1	2	1
1	242	6	6	32	1	2	0.437582	1	1	11	2	2	1	2
1	243	6	6	24	2	1	0.585873	1	1	11	2	1	2	1
1	244	6	6	45	2	2	0.510524	1	1	11	2	2	1	2
1	245	6	6	37	3	1	0.492291	1	1	11	2	1	2	1
1	246	6	6	31	3	2	0.430707	1	1	11	2	2	1	2
1	247	6	6	1	4	1	0.592121	1	1	12	1	1	2	1
1	248	6	6	15	4	2	0.545645	1	1	12	1	2	1	2
1	249	6	6	17	5	1	0.575872	1	1	12	1	1	2	1
1	250	6	6	35	5	2	0.632621	1	1	12	1	2	1	2
1	251	6	6	16	6	1	0.604611	1	1	12	1	1	2	1
1	252	6	6	8	6	2	0.481849	1	1	12	1	2	1	2
1	253	6	6	7	7	1	0.464911	1	1	11	2	1	2	1
1	254	6	6	2	7	2	0.595583	1	1	11	2	2	1	2
1	255	6	6	34	8	1	0.555299	1	1	11	2	1	2	1
1	256	6	6	42	8	2	0.516385	1	1	11	2	2	1	2
1	257	6	6	46	9	1	0.543049	1	1	11	2	1	2	1
1	258	6	6	27	9	2	0.587493	1	1	11	2	2	1	2
1	259	6	6	18	10	1	0.474965	1	1	12	1	1	2	1
1	260	6	6	22	10	2	0.666639	1	1	12	1	2	1	2
1	261	6	6	48	11	1	0.597587	1	1	12	1	1	2	1
1	262	6	6	21	11	2	0.453789	1	1	12	1	2	1	2
1	263	6	6	23	12	1	0.48084	1	1	12	1	1	2	1
1	264	6	6	26	12	2	0.451855	1	1	12	1	2	1	2
1	265	6	6	9	13	1	0.574561	1	2	21	2	1	2	1
1	266	6	6	28	13	2	0.547112	1	2	21	2	2	1	2
1	267	6	6	25	14	1	0.570606	1	2	21	2	1	2	1
1	268	6	6	29	14	2	0.458334	1	2	21	2	2	1	2
1	269	6	6	33	15	1	0.692976	1	2	21	2	1	2	1
1	270	6	6	13	15	2	0.547275	1	2	21	2	2	1	2
1	271	6	6	10	16	1	0.667226	1	2	22	1	1	2	1
1	272	6	6	36	16	2	0.554122	1	2	22	1	2	1	2
1	273	6	6	14	17	1	0.563486	1	2	22	1	1	2	1
1	274	6	6	6	17	2	0.428153	1	2	22	1	2	1	2
1	275	6	6	43	18	1	0.562853	1	2	22	1	1	2	1
1	276	6	6	3	18	2	0.649925	1	2	22	1	2	1	2
1	277	6	6	20	19	1	0.421652	1	2	21	2	1	2	1
1	278	6	6	39	19	2	0.500316	1	2	21	2	2	1	2
1	279	6	6	5	20	1	0.502858	1	2	21	2	1	2	1
1	280	6	6	40	20	2	0.495395	1	2	21	2	2	1	2
1	281	6	6	41	21	1	0.470189	1	2	21	2	1	2	1
1	282	6	6	47	21	2	0.474741	1	2	21	2	2	1	2
1	283	6	6	38	22	1	0.925176	1	2	22	1	1	2	1
1	284	6	6	11	22	2	0.582888	1	2	22	1	2	1	2
1	285	6	6	12	23	1	0.458377	1	2	22	1	1	2	1
1	286	6	6	44	23	2	0.541326	1	2	22	1	2	1	2
1	287	6	6	4	24	1	0.487159	1	2	22	1	1	2	1
1	288	6	6	30	24	2	0.584813	1	2	22	1	2	1	2
1	1	7	1	1	1	1	0.923053	1	1	11	2	1	2	1
1	2	7	1	34	1	2	0.383741	1	1	11	2	2	1	2
1	3	7	1	48	2	1	0.472696	1	1	11	2	1	2	1
1	4	7	1	27	2	2	0.510233	1	1	11	2	2	1	2
1	6	7	1	45	3	2	0.507967	1	1	11	2	2	1	2
1	7	7	1	19	4	1	0.583653	1	1	12	1	1	2	1
1	8	7	1	32	4	2	0.467409	1	1	12	1	2	1	2
1	10	7	1	29	5	2	0.486614	1	1	12	1	2	1	2
1	11	7	1	24	6	1	0.818371	1	1	12	1	1	2	1
1	12	7	1	33	6	2	0.443632	1	1	12	1	2	1	2
1	13	7	1	21	7	1	0.488448	1	1	11	2	1	2	1
1	15	7	1	8	8	1	0.618829	1	1	11	2	1	2	1
1	16	7	1	18	8	2	1.09462	1	1	11	2	2	1	2
1	18	7	1	47	9	2	0.46829	1	1	11	2	2	1	2
1	19	7	1	35	10	1	0.494549	1	1	12	1	1	2	1
1	20	7	1	42	10	2	0.465527	1	1	12	1	2	1	2
1	21	7	1	46	11	1	0.696974	1	1	12	1	1	2	1
1	22	7	1	28	11	2	0.744128	1	1	12	1	2	1	2
1	24	7	1	31	12	2	0.425239	1	1	12	1	2	1	2
1	26	7	1	37	13	2	0.455497	1	2	21	2	2	1	2
1	27	7	1	20	14	1	0.560909	1	2	21	2	1	2	1
1	31	7	1	11	16	1	0.859994	1	2	22	1	1	2	1
1	32	7	1	16	16	2	0.529644	1	2	22	1	2	1	2
1	33	7	1	22	17	1	0.414624	1	2	22	1	1	2	1
1	34	7	1	10	17	2	0.852101	1	2	22	1	2	1	2
1	35	7	1	36	18	1	0.342068	1	2	22	1	1	2	1
1	37	7	1	40	19	1	0.468604	1	2	21	2	1	2	1
1	38	7	1	44	19	2	0.403271	1	2	21	2	2	1	2
1	39	7	1	39	20	1	0.49377	1	2	21	2	1	2	1
1	41	7	1	26	21	1	0.570529	1	2	21	2	1	2	1
1	42	7	1	30	21	2	0.400434	1	2	21	2	2	1	2
1	43	7	1	25	22	1	0.447068	1	2	22	1	1	2	1
1	44	7	1	2	22	2	0.538116	1	2	22	1	2	1	2
1	45	7	1	12	23	1	0.762415	1	2	22	1	1	2	1
1	46	7	1	23	23	2	0.544078	1	2	22	1	2	1	2
1	47	7	1	41	24	1	0.422936	1	2	22	1	1	2	1
1	48	7	1	43	24	2	0.407816	1	2	22	1	2	1	2
1	49	7	2	35	1	1	0.642791	1	1	11	2	1	2	1
1	50	7	2	6	1	2	0.560959	1	1	11	2	2	1	2
1	51	7	2	43	2	1	0.483975	1	1	11	2	1	2	1
1	52	7	2	47	2	2	0.519276	1	1	11	2	2	1	2
1	53	7	2	48	3	1	0.774896	1	1	11	2	1	2	1
1	54	7	2	15	3	2	0.459177	1	1	11	2	2	1	2
1	55	7	2	22	4	1	0.548198	1	1	12	1	1	2	1
1	56	7	2	42	4	2	0.499227	1	1	12	1	2	1	2
1	57	7	2	21	5	1	0.457857	1	1	12	1	1	2	1
1	58	7	2	32	5	2	0.524914	1	1	12	1	2	1	2
1	59	7	2	27	6	1	0.51696	1	1	12	1	1	2	1
1	60	7	2	18	6	2	0.474096	1	1	12	1	2	1	2
1	61	7	2	11	7	1	0.478265	1	1	11	2	1	2	1
1	62	7	2	46	7	2	0.439723	1	1	11	2	2	1	2
1	63	7	2	29	8	1	0.511789	1	1	11	2	1	2	1
1	64	7	2	25	8	2	0.499121	1	1	11	2	2	1	2
1	65	7	2	13	9	1	0.526109	1	1	11	2	1	2	1
1	66	7	2	45	9	2	0.42773	1	1	11	2	2	1	2
1	67	7	2	30	10	1	0.408056	1	1	12	1	1	2	1
1	68	7	2	40	10	2	0.554278	1	1	12	1	2	1	2
1	69	7	2	41	11	1	0.410296	1	1	12	1	1	2	1
1	70	7	2	8	11	2	0.556669	1	1	12	1	2	1	2
1	71	7	2	38	12	1	0.342484	1	1	12	1	1	2	1
1	72	7	2	20	12	2	0.481761	1	1	12	1	2	1	2
1	73	7	2	4	13	1	0.504619	1	2	21	2	1	2	1
1	74	7	2	5	13	2	0.4887	1	2	21	2	2	1	2
1	75	7	2	2	14	1	0.558941	1	2	21	2	1	2	1
1	76	7	2	33	14	2	0.501018	1	2	21	2	2	1	2
1	77	7	2	19	15	1	0.387576	1	2	21	2	1	2	1
1	78	7	2	39	15	2	0.740211	1	2	21	2	2	1	2
1	79	7	2	36	16	1	0.357021	1	2	22	1	1	2	1
1	80	7	2	3	16	2	0.511071	1	2	22	1	2	1	2
1	81	7	2	31	17	1	0.447546	1	2	22	1	1	2	1
1	82	7	2	44	17	2	0.485491	1	2	22	1	2	1	2
1	83	7	2	7	18	1	0.440896	1	2	22	1	1	2	1
1	84	7	2	1	18	2	1.06407	1	2	22	1	2	1	2
1	85	7	2	17	19	1	0.405494	1	2	21	2	1	2	1
1	86	7	2	12	19	2	0.555162	1	2	21	2	2	1	2
1	87	7	2	37	20	1	0.551738	1	2	21	2	1	2	1
1	88	7	2	28	20	2	0.491172	1	2	21	2	2	1	2
1	89	7	2	14	21	1	0.467508	1	2	21	2	1	2	1
1	90	7	2	10	21	2	0.44438	1	2	21	2	2	1	2
1	91	7	2	16	22	1	0.575716	1	2	22	1	1	2	1
1	92	7	2	23	22	2	0.519545	1	2	22	1	2	1	2
1	93	7	2	34	23	1	0.364567	1	2	22	1	1	2	1
1	94	7	2	9	23	2	0.523463	1	2	22	1	2	1	2
1	95	7	2	26	24	1	0.416806	1	2	22	1	1	2	1
1	96	7	2	24	24	2	0.522459	1	2	22	1	2	1	2
1	97	7	3	25	1	1	0.44227	1	1	11	2	1	2	1
1	98	7	3	47	1	2	1.02191	1	1	11	2	2	1	2
1	99	7	3	30	2	1	0.622321	1	1	11	2	1	2	1
1	100	7	3	22	2	2	0.473623	1	1	11	2	2	1	2
1	101	7	3	29	3	1	0.580148	1	1	11	2	1	2	1
1	102	7	3	21	3	2	0.481604	1	1	11	2	2	1	2
1	103	7	3	10	4	1	0.363859	1	1	12	1	1	2	1
1	104	7	3	13	4	2	1.11144	1	1	12	1	2	1	2
1	105	7	3	12	5	1	0.47469	1	1	12	1	1	2	1
1	106	7	3	23	5	2	0.481305	1	1	12	1	2	1	2
1	107	7	3	45	6	1	0.528813	1	1	12	1	1	2	1
1	108	7	3	43	6	2	0.92837	1	1	12	1	2	1	2
1	109	7	3	31	7	1	0.623814	1	1	11	2	1	2	1
1	110	7	3	26	7	2	0.457545	1	1	11	2	2	1	2
1	111	7	3	7	8	1	0.463295	1	1	11	2	1	2	1
1	112	7	3	38	8	2	0.652446	1	1	11	2	2	1	2
1	113	7	3	4	9	1	0.447414	1	1	11	2	1	2	1
1	114	7	3	27	9	2	0.433234	1	1	11	2	2	1	2
1	115	7	3	33	10	1	0.575484	1	1	12	1	1	2	1
1	116	7	3	1	10	2	0.48368	1	1	12	1	2	1	2
1	117	7	3	9	11	1	0.387776	1	1	12	1	1	2	1
1	118	7	3	20	11	2	0.500745	1	1	12	1	2	1	2
1	119	7	3	15	12	1	0.76513	1	1	12	1	1	2	1
1	120	7	3	28	12	2	1.48807	1	1	12	1	2	1	2
1	121	7	3	8	13	1	0.470865	1	2	21	2	1	2	1
1	122	7	3	34	13	2	0.547042	1	2	21	2	2	1	2
1	123	7	3	40	14	1	0.488787	1	2	21	2	1	2	1
1	124	7	3	3	14	2	0.441959	1	2	21	2	2	1	2
1	125	7	3	46	15	1	0.486251	1	2	21	2	1	2	1
1	126	7	3	17	15	2	0.73832	1	2	21	2	2	1	2
1	127	7	3	18	16	1	0.773675	1	2	22	1	1	2	1
1	128	7	3	37	16	2	0.85032	1	2	22	1	2	1	2
1	129	7	3	16	17	1	0.442665	1	2	22	1	1	2	1
1	130	7	3	19	17	2	0.756522	1	2	22	1	2	1	2
1	131	7	3	24	18	1	0.643329	1	2	22	1	1	2	1
1	132	7	3	14	18	2	0.64525	1	2	22	1	2	1	2
1	134	7	3	32	19	2	0.774044	1	2	21	2	2	1	2
1	135	7	3	44	20	1	0.492602	1	2	21	2	1	2	1
1	136	7	3	2	20	2	0.45449	1	2	21	2	2	1	2
1	137	7	3	42	21	1	0.44236	1	2	21	2	1	2	1
1	138	7	3	6	21	2	0.527259	1	2	21	2	2	1	2
1	139	7	3	41	22	1	0.815453	1	2	22	1	1	2	1
1	140	7	3	11	22	2	0.530509	1	2	22	1	2	1	2
1	141	7	3	36	23	1	0.537974	1	2	22	1	1	2	1
1	142	7	3	5	23	2	0.754017	1	2	22	1	2	1	2
1	143	7	3	35	24	1	0.724775	1	2	22	1	1	2	1
1	144	7	3	48	24	2	0.622078	1	2	22	1	2	1	2
1	145	7	4	33	1	1	0.441625	1	1	11	2	1	2	1
1	146	7	4	9	1	2	0.476825	1	1	11	2	2	1	2
1	147	7	4	14	2	1	0.340327	1	1	11	2	1	2	1
1	148	7	4	36	2	2	0.541967	1	1	11	2	2	1	2
1	149	7	4	47	3	1	0.452257	1	1	11	2	1	2	1
1	150	7	4	13	3	2	0.606666	1	1	11	2	2	1	2
1	151	7	4	27	4	1	0.499699	1	1	12	1	1	2	1
1	152	7	4	12	4	2	1.49984	1	1	12	1	2	1	2
1	153	7	4	40	5	1	0.548443	1	1	12	1	1	2	1
1	154	7	4	39	5	2	0.49972	1	1	12	1	2	1	2
1	155	7	4	37	6	1	0.688652	1	1	12	1	1	2	1
1	157	7	4	7	7	1	0.376663	1	1	11	2	1	2	1
1	158	7	4	34	7	2	0.501483	1	1	11	2	2	1	2
1	159	7	4	45	8	1	0.386078	1	1	11	2	1	2	1
1	160	7	4	17	8	2	0.433992	1	1	11	2	2	1	2
1	161	7	4	22	9	1	0.402821	1	1	11	2	1	2	1
1	162	7	4	23	9	2	0.466332	1	1	11	2	2	1	2
1	163	7	4	35	10	1	0.487961	1	1	12	1	1	2	1
1	164	7	4	31	10	2	0.494442	1	1	12	1	2	1	2
1	165	7	4	8	11	1	0.441254	1	1	12	1	1	2	1
1	166	7	4	15	11	2	0.44781	1	1	12	1	2	1	2
1	167	7	4	43	12	1	0.416904	1	1	12	1	1	2	1
1	168	7	4	24	12	2	0.559184	1	1	12	1	2	1	2
[truncated: 3,712 more rows]
